# Supplementary material for: Daily-Life Gait Quality as Predictor of Falls in Older People: A 1-Year Prospective Cohort Study
Source: PLoS One. 2016 Jul 7;11(7):e0158623. doi: 10.1371/journal.pone.0158623 (PMC4936679; doi:10.1371/journal.pone.0158623)
Supplement: S1 Data — (XLSX) [file pone.0158623.s001.xlsx]

## Sheet: Blad1
Recoded ID	Autocorrelation at dominant period VT	Autocorrelation at dominant period ML	Autocorrelation at dominant period AP	Stride frequency	Walking speed	Step length	Stride time variability	Walking speed variability	Stride length variability	Root mean square VT	Root mean square ML	Root mean square AP	Percentage of power under 0.7 HZ VT	Percentage of power under 0.7 HZ ML	Percentage of power under 0.7 HZ AP	Index of harmonicity VT	Index of harmonicity ML	Index of harmonicity AP	Harmonic ration VT	Harmonic ration ML	Harmonic ration AP	Magnitude of dominant period in frequency domain VT	Magnitude of dominant period in frequency domain ML	Magnitude of dominant period in frequency domain AP	Width of dominant period in frequency domain VT	Width of dominant period in frequency domain ML	Width of dominant period in frequency domain AP	Range VT	Range ML	Range AP	Mean logarithmic rate of divergence VT	Mean logarithmic rate of divergence ML	Mean logarithmic rate of divergence AP	Sample entropy VT	Sample entropy ML	Sample entropy AP	Mean logarithmic rate of divergence per stride VT	Mean logarithmic rate of divergence per stride ML	Mean logarithmic rate of divergence per stride AP	Age	Male gender	Living independently (0=yes, 1=assited living, 2=residential care)	Living with partner	Cognitive function (MMSE score)	Number of falls in past 6 months	Number of falls in past year	Frequently experiencing dizziness	Inability to use public transportation	Inability to descent and ascent a stair with 15 steps
1	0.154187	0.225588	0.241059	0.875916	0.685739	0.982182	16.6437	0.0993067	0.111141	1.97963	1.18165	1.23426	0.498103	14.3298	11.9463	0.491117	0.724484	0.650988	1.14017	1.58355	1.13471	0.326208	0.463879	0.399336	1.19264	0.7541	0.861867	13.2612	8.06926	8.5414	1.81282	1.8239	1.88283	0.321673	0.405637	0.387488	2.11091	2.07844	2.20021	68	1	0	1	28	0	0	0	0	0
2	0.658757	0.430863	0.57181	0.998291	1.04315	1.05087	2.38091	0.0386063	0.0283529	2.0022	0.980946	1.22141	0.0423395	1.50848	2.57055	0.827939	0.420454	0.708434	2.85897	1.86363	2.57327	0.879934	0.221021	0.65715	0.667588	0.700389	0.669661	10.2211	7.88811	7.36773	1.28387	1.71193	1.3896	0.244899	0.359835	0.233122	1.30942	1.72055	1.41098	80	0	0	0	29	0	0	0	0	0
3	0.304688	0.333658	0.49791	0.712499	0.620919	0.891993	5.47509	0.036609	0.0335659	1.08394	0.93475	0.872997	0.301578	10.9688	9.29028	0.512369	0.520543	0.844615	1.70585	1.97596	1.87235	0.336377	0.31829	0.756241	0.706545	0.709095	0.706599	8.38103	6.76931	4.80755	1.59036	1.54714	1.41004	0.249378	0.305358	0.242724	2.20103	2.16856	1.95986	81	0	1	0	29	2	2	0	0	1
4	0.412062	0.436819	0.397831	0.636967	0.444175	0.761861	8.18857	0.0396597	0.0587977	0.773698	0.570793	0.590831	0.585358	37.6994	21.0578	0.244796	0.823502	0.741505	1.89028	1.80085	1.49978	0.444134	0.608657	0.46587	0.785906			5.83321	3.20736	3.13471	1.50022	1.5719	1.7198	0.261921	0.340615	0.301817	2.36084	2.41299	2.70706	88	1	1	1	24	2	4	0	1	0
5	0.560395	0.425685	0.479592	0.807074	0.759524	1.03179	6.98852	0.0755714	0.0614073	1.34339	1.16081	1.37174	0.187236	15.2776	11.4209	0.623308	0.51046	0.76947	3.25248	2.53619	2.57657	0.636926	0.544812	0.695547	0.688943	0.76897	0.696296	7.77555	6.09808	7.41697	1.23013	1.22867	1.37884	0.270429	0.286094	0.269045	1.50105	1.50298	1.66577	66	0	0	1	29	0	0	1	0	0
6	0.255978	0.196749	0.400155	0.786658	0.733699	0.934267	13.7299	0.0928152	0.0994033	1.37584	0.72873	0.984513	0.386029	13.8948	14.8248	0.512236	0.488751	0.808747	1.326	1.2937	1.49399	0.519693	0.279839	0.560408	1.01143	1.14124	0.736976	9.89342	3.61455	5.26654	1.63287	1.96158	1.65639	0.302775	0.410549	0.297875	2.0615	2.56685	2.03703	72	0	0	0	28	0	0	0	0	0
7	0.360925	0.223284	0.348418	0.862279	0.842211	1.20898	12.172	0.0958191	0.0993174	1.76273	1.39397	1.29181	0.38063	10.1696	10.866	0.792893	0.635274	0.699273	1.87769	1.61745	1.78349	0.669995	0.36626	0.542718	0.745128	0.782497	0.73639	12.4605	10.4404	8.94413	1.66926	1.8814	1.6951	0.223622	0.320435	0.215336	1.91082	2.1828	1.94818	71	1	0	1	30	0	1	0	0	0
8	0.360222	0.143145	0.339986	0.734788	0.816272	1.16565	6.57606	0.0565871	0.072195	1.5974	1.22661	1.30098	0.149176	5.20297	8.91412	0.588994	0.342363	0.772204	1.95706	1.23306	1.60743	0.4117	0.122215	0.460534	0.730003	1.24448	0.724255	12.4998	11.1285	10.6804	1.66785	2.08142	1.89218	0.232777	0.331007	0.243687	2.2437	2.89808	2.55664	70	1	0	1	27	0	0	0	0	0
9	0.231745	0.312292	0.35218	0.987807	0.688805	0.879105	11.3404	0.0854161	0.0809067	1.81844	1.22618	1.26191	0.175848	4.35719	10.5665	0.571079	0.564795	0.726994	1.5754	1.97983	1.56851	0.387967	0.34569	0.45395	0.813112	0.757925	0.725815	12.691	8.44387	8.02779	1.81447	1.69561	1.7542	0.299136	0.387552	0.272188	1.82536	1.73593	1.79362	68	0	0	0	29	0	1	0	0	0
10	0.548682	0.317532	0.512823	0.918469	0.982252	1.16971	5.66261	0.0639406	0.0524536	1.84945	1.07045	1.4195	0.105051	8.73659	3.52879	0.90199	0.652476	0.754855	2.3955	1.82365	2.47101	0.906697	0.381629	0.698583	0.682431	0.770643	0.689588	11.9604	7.63378	9.15597	1.36339	1.87105	1.40504	0.228552	0.367098	0.177403	1.52356	2.06364	1.5675	66	0	0	1	29	0	0	0	0	0
11	0.381985	0.291747	0.328916	0.795592	0.836797	1.2412	10.2527	0.10242	0.0984462	1.82398	1.29986	1.20475	0.202651	12.4109	10.6028	0.730894	0.741879	0.736446	1.94352	1.63687	1.4766	0.612653	0.442642	0.469098	0.729256	0.720308	0.752527	12.5293	9.0485	8.71092	1.62644	1.87236	1.86457	0.207038	0.313978	0.222599	2.05536	2.40957	2.35392	72	1	0	1	27	0	0	0	0	0
12	0.586173	0.318367	0.533966	0.810604	0.991631	1.29263	3.65397	0.0450055	0.0431377	1.8846	0.928011	1.28461	0.079905	4.03549	2.7183	0.804735	0.529619	0.81514	2.18069	1.48264	1.88311	0.764552	0.262425	0.670381	0.666146	0.741803	0.667886	12.4641	6.89959	9.05906	1.33872	1.93034	1.51492	0.236324	0.367542	0.21034	1.6706	2.41021	1.86731	88	1	0	1	29	0	0	0	0	0
13	0.402146	0.268608	0.211616	0.909351	0.845043	1.09264	9.93208	0.0996062	0.0797633	1.96007	1.60193	1.42699	0.168563	6.85425	7.47626	0.707526	0.215161	0.672608	2.33129	2.01198	1.50376	0.559282	0.4137	0.280026	0.712479	0.777295	0.753572	13.3768	11.385	12.2718	1.59664	1.72837	2.04359	0.238228	0.302153	0.23754	1.75745	1.92448	2.26395	71	0	1	1	30	1	2	0	0	0
14	0.585127	0.193381	0.4374	0.812961	1.01824	1.31281	4.46146	0.0585451	0.0471311	1.88355	1.50334	1.06949	0.0989172	1.39401	3.8481	0.785776	0.106291	0.769771	2.1927	1.22748	1.78387	0.805155	0.0832333	0.53336	0.678317	0.776931	0.683322	10.1445	13.0435	7.43088	1.30062	1.97061	1.73674	0.206383	0.24989	0.268982	1.55087	2.44425	2.13685	80	1	0	0	27	0	0	0	0	1
15	0.603585	0.376257	0.536723	0.818506	0.837943	1.06444	3.60587	0.0421428	0.0401736	1.40096	0.961315	0.971853	0.115068	3.68563	5.25763	0.754867	0.131427	0.837748	2.2994	2.0488	2.10292	0.728238	0.191361	0.703708	0.673033	0.766825	0.67698	8.68415	6.95754	5.75462	1.15797	1.6591	1.45581	0.19795	0.363074	0.273825	1.39214	2.0295	1.73298	88	0	0	0	25	0	0	0	1	1
16	0.466162	0.39057	0.374423	0.83016	0.77061	1.04273	7.16821	0.0719273	0.0544612	1.52001	1.18789	1.16923	0.129356	12.5739	8.09019	0.692231	0.787428	0.821817	2.69942	2.14884	1.87252	0.612902	0.578041	0.627201	0.696305	0.740785	0.711807	10.5581	7.25201	7.4281	1.50297	1.68315	1.63709	0.22061	0.339585	0.2858	1.83478	2.00071	1.96158	77	0	0	1	30	1	1	1	0	0
17	0.550214	0.27068	0.338054	0.924626	0.935673	1.15417	7.19676	0.10698	0.0864875	2.04683	1.40384	1.53721	0.121158	4.1198	4.6113	0.789544	0.44047	0.661391	2.65544	1.67472	2.0039	0.777799	0.23057	0.424348	0.687068	0.785688	0.702336	13.0314	10.6883	11.8307	1.40399	1.87991	1.70782	0.251141	0.362704	0.242215	1.52871	2.06012	1.84352	66	1	0	1	29	0	0	0	0	0
18	0.424321	0.320755	0.418932	0.910652	0.817275	1.01453	7.72924	0.0857591	0.0741881	1.95634	1.37509	1.35692	0.143298	6.80283	8.082	0.802684	0.625306	0.725915	2.15785	1.90294	2.01531	0.669615	0.392924	0.578031	0.707513	0.72418	0.715586	12.1756	11.4718	8.96907	1.58489	1.76811	1.61818	0.255249	0.377168	0.261483	1.77662	1.99969	1.80919	69	0	0	0	27	0	0	1	0	0
19	0.270625	0.17111	0.317919	0.862929	0.788049	0.987644	11.5878	0.0944311	0.0971464	1.83976	1.12874	1.1058	0.219844	7.19007	9.9984	0.640557	0.407209	0.745559	1.63587	1.41922	1.45296	0.463307	0.23316	0.446402	0.79348	0.872015	0.709721	13.3075	8.01289	7.72512	1.7647	1.98731	1.79095	0.274519	0.371964	0.317327	2.05094	2.34701	2.12562	78	1	0	1	28	0	0	0	0	0
20	0.271115	0.240473	0.306374	0.727862	0.542716	0.836662	9.60407	0.0495808	0.0613194	0.87357	0.942256	0.856298	0.26023	12.6766	15.9854	0.536249	0.583855	0.874208	1.69686	1.51362	1.48085	0.355768	0.291564	0.613776	0.767429	0.901871	0.796518	6.79222	7.58845	4.69329	1.94067	2.04519	1.84938	0.229494	0.271625	0.226172	2.74935	2.81165	2.64142	86	0	1	1	27	1	4	1	1	1
21	0.597927	0.538387	0.521218	1.00296	0.971555	0.984378	2.30499	0.0445369	0.0348727	2.08955	0.968765	1.05477	0.0269524	1.66365	2.50482	0.69049	0.542462	0.728071	2.45019	1.85352	2.15343	0.62527	0.380827	0.553275	0.673569	0.696128	0.671377	13.2388	6.27419	7.55274	1.42303	1.61121	1.59232	0.217883	0.378232	0.261753	1.42162	1.66188	1.59426	86	0	0	0	27	1	2	0	0	0
22	0.400598	0.360979	0.362717	0.915365	0.73881	0.935869	7.73638	0.0683636	0.0547507	1.51539	0.992416	1.19255	0.18934	10.0032	8.8922	0.708042	0.749763	0.781421	2.17947	2.05556	2.09031	0.554018	0.551313	0.601916	0.710264	0.722138	0.702966	10.9178	6.68571	7.70878	1.5982	1.59648	1.55482	0.243266	0.384804	0.229852	1.83076	1.83142	1.7212	75	0	0	1	29	0	0	0	0	0
23	0.699249	0.285796	0.499193	0.934875	1.03696	1.15486	3.23153	0.0524055	0.0448242	1.86816	0.919922	1.38782	0.0691876	3.41683	4.16846	0.918537	0.350288	0.734437	2.46651	1.64608	2.14887	0.995092	0.168508	0.588138	0.677265	0.819731	0.682414	10.6801	7.52909	10.2062	1.11665	1.93287	1.5025	0.242953	0.447384	0.235931	1.20651	2.08032	1.63484	80	0	0	1	29	0	0	0	0	0
24	0.650547	0.393005	0.479559	0.820125	0.853217	1.09177	4.32718	0.0492957	0.0425818	1.41093	0.846111	1.14946	0.0849209	5.67087	4.28038	0.819286	0.45479	0.788344	3.04235	2.04047	2.23699	0.945475	0.384387	0.709314	0.669899	0.720354	0.678394	8.1607	5.611	7.24388	1.08753	1.67266	1.51119	0.27826	0.418361	0.242757	1.33736	2.04398	1.86373	74	0	0	0	24	2	2	0	0	1
25	0.50743	0.288224	0.417599	0.827245	0.972438	1.2508	7.52763	0.0972983	0.079398	1.90378	1.38536	1.38754	0.161288	5.01846	5.65575	0.773986	0.161009	0.645549	2.73855	2.0511	2.33404	0.743615	0.240842	0.528736	0.695258	0.843146	0.702214	11.2249	10.2319	9.27841	1.32486	1.82346	1.53749	0.276971	0.335748	0.242382	1.54363	2.24701	1.82186	70	1	0	1	28	0	0	0	0	0
26	0.404062	0.353023	0.47624	0.883862	0.862718	1.18002	8.6671	0.0799918	0.0731425	1.91037	1.26993	1.37607	0.191138	9.68869	10.4283	0.730394	0.403768	0.717616	1.90184	1.81736	1.61935	0.573289	0.427818	0.568439	0.707651	0.763227	0.691357	12.9293	7.91843	8.20915	1.59502	1.65341	1.46237	0.242146	0.36458	0.236578	1.78867	1.85977	1.67112	72	0	0	1	26	1	1	0	0	0
27	0.295182	0.573281	0.345079	0.792467	0.595355	0.77278	6.04569	0.0421964	0.0432937	1.01371	0.934748	0.699381	0.172565	13.4151	17.1299	0.516928	0.903086	0.688298	1.71596	2.17654	1.2456	0.303794	0.885751	0.335324	0.691577	0.690594	0.815011	7.66601	4.66659	4.57337	1.75526	1.37441	1.92974	0.325664	0.308392	0.449687	2.1881	1.67663	2.43135	83	1	0	1	21	0	0	0	0	0
28	0.367402	0.242663	0.235281	0.843626	0.890516	1.36377	10.3433	0.0949587	0.100366	2.24079	1.94646	1.99061	0.244317	10.8014	6.90547	0.740418	0.457176	0.574938	2.01097	1.67964	1.44232	0.536462	0.325056	0.276333	0.711918	0.780723	0.720564	19.0767	18.5345	16.9227	1.59189	1.78628	1.92304	0.220495	0.278766	0.302117	1.89374	2.17013	2.2189	67	1	0	1	29	1	1	0	0	0
29	0.65254	0.404805	0.534257	0.911664	0.997125	1.14828	3.55582	0.0476642	0.0372282	1.83592	1.46321	1.30293	0.0498979	1.01685	2.4673	0.828017	0.0804283	0.668114	2.88984	2.39249	2.56955	0.868659	0.336904	0.582367	0.669227	0.719609	0.669963	9.83763	11.1267	7.88926	1.17434	1.64121	1.39705	0.240444	0.317159	0.280316	1.3133	1.7896	1.57025	70	0	0	0	28	0	0	0	0	0
30	0.579869	0.490549	0.335956	0.933631			4.72822			1.98597	1.58936	1.30841	0.0496559	3.02272	3.50807	0.618588	0.19826	0.641508	3.12488	2.78586	1.79571	0.587968	0.450335	0.367101	0.677521	0.732422	0.688553	14.5941	12.2323	9.49923	1.31121	1.39786	1.77657	0.238417	0.34862	0.358349	1.42123	1.47443	1.8858	71	0	0	1	26	2	2	0	0	0
31	0.441574	0.304892	0.451324	0.792668	0.660706	0.947146	6.00833	0.0469105	0.044232	1.17037	0.92108	1.18021	0.152545	5.98011	3.55422	0.569914	0.526612	0.893264	2.56928	1.93107	2.22128	0.454545	0.323348	0.793733	0.701793	0.817986	0.71545	7.01595	6.00371	6.17204	1.54376	1.68994	1.48803	0.254906	0.33538	0.225722	1.96343	2.19262	1.72227	86	0	1	0	29	0	0	0	1	1
32	0.358251	0.296643	0.37769	0.848009	0.693797	0.953865	10.1314	0.0801283	0.0683428	1.38097	1.29592	1.31491	0.287254	15.0646	11.3797	0.73153	0.510602	0.780038	1.85032	1.99103	1.99969	0.547608	0.386683	0.616382	0.734217	0.801957	0.74143	9.19633	8.58207	7.89451	1.682	1.70827	1.50141	0.241858	0.307174	0.209853	1.93534	2.05559	1.79397	74	0	0	0	29	0	0	0	0	0
33	0.573052	0.480184	0.418364	0.819191	1.02183	1.27631	3.66585	0.047441	0.0384345	2.16923	1.21026	1.56303	0.0721997	5.22859	4.85758	0.794503	0.516023	0.750991	2.76745	2.66647	1.53941	0.783619	0.410318	0.532152	0.669304	0.692585	0.697156	11.8739	7.71333	9.80032	1.38272	1.4511	1.67343	0.211124	0.346106	0.330735	1.62422	1.77854	2.03498	75	0	0	0	27	4	8	0	0	0
34	0.281664	0.262214	0.337796	0.888117	0.754884	1.02454	13.6098	0.0944898	0.0956275	1.65138	0.971653	1.25296	0.38746	16.0816	18.9587	0.705961	0.671739	0.741537	1.60499	1.75209	1.50562	0.529281	0.45605	0.451417	0.827316	0.756836	0.71655	11.5092	6.08876	8.07864	1.7263	1.73311	1.70917	0.253305	0.416672	0.299158	1.9931	1.97835	1.9589	72	0	0	1	29	2	2	1	0	0
35	0.438707	0.362027	0.365128	0.831973	0.739987	0.939606	5.19677	0.0568475	0.0584057	1.53034	1.4971	1.00427	0.0751182	4.34968	8.82197	0.44423	0.50885	0.804198	2.37555	2.11125	1.61931	0.387233	0.314262	0.485531	0.708726	0.688746	0.699111	10.963	12.8208	7.13069	1.5302	1.57657	1.7808	0.248793	0.255418	0.278001	1.84881	1.9153	2.09873	76	0	0	1	28	0	0	0	0	1
36	0.358244	0.189829	0.338659	0.872557	0.931092	1.2995	12.2767	0.110878	0.101112	2.10347	1.50948	1.57681	0.278095	7.72275	10.2487	0.823555	0.483655	0.666831	1.89453	1.56041	1.68262	0.675455	0.277563	0.430765	0.727971	0.799624	0.732981	12.8202	11.4137	10.7367	1.46151	1.84615	1.75705	0.255504	0.341767	0.290103	1.72946	2.11893	2.0217	69	1	0	0	30	2	2	0	0	0
37	0.561154	0.453632	0.441002	0.877866	1.00756	1.2227	4.52387	0.0551287	0.0454551	2.19941	1.49197	1.36716	0.0492141	2.85131	3.07907	0.615087	0.177026	0.814802	2.87816	2.23267	2.06313	0.596119	0.435167	0.653498	0.678975	0.710374	0.676683	12.9429	11.0513	9.3263	1.21463	1.4547	1.49522	0.238948	0.333299	0.276992	1.40786	1.67128	1.77239	68	0	0	0	27	0	0	0	0	0
38	0.235129	0.182204	0.192891	0.952894	0.663027	0.964879	14.5689	0.0958261	0.0961148	1.93673	1.58581	1.48048	0.226539	6.68323	8.08048	0.603268	0.391824	0.60623	1.48171	1.48539	1.34867	0.34542	0.232055	0.292463	0.808447	0.902096	0.796583	15.5427	14.0949	13.8486	1.82751	1.99527	1.94263	0.271755	0.301299	0.259352	1.91229	2.1001	2.04951	70	1	0	1	30	0	1	0	0	0
39	0.352137	0.288623	0.434417	0.87497	0.848383	1.14136	11.5792	0.112065	0.087167	1.68984	1.01091	1.20972	0.292362	16.6514	17.4567	0.865564	0.369582	0.661485	1.8664	1.49604	1.4514	0.675021	0.384984	0.460538	0.769652	0.961414	0.72316	11.1578	6.10085	8.02954	1.59579	1.80824	1.75859	0.251821	0.458176	0.280941	1.77503	2.0773	2.01008	83	0	0	1	29	0	0	0	0	0
40	0.208305	0.168228	0.405218	0.921443	0.707082	0.980774	14.2255	0.0953867	0.098209	1.64448	1.0796	1.10776	0.480132	12.3951	26.7935	0.612341	0.479165	0.816288	1.40299	1.51297	1.41437	0.442618	0.271707	0.585505	1.0353	0.937472	0.709254	11.4282	6.48077	6.03525	1.76104	1.87118	1.57268	0.308148	0.404653	0.335986	1.93082	2.06137	1.75518	71	0	0	1	30	1	1	0	0	0
41	0.260404	0.227532	0.250038	0.943952	0.702673	0.883662	11.7127	0.102337	0.0880477	1.46968	1.3022	0.959326	0.318283	17.3324	23.7078	0.632877	0.681121	0.707033	1.47171	1.7079	1.31761	0.402324	0.473518	0.376437	0.778145	0.848024	0.798316	10.8	7.51987	6.53476	1.86832	1.8995	1.86893	0.236867	0.303086	0.258032	1.99545	2.02914	2.05565	78	0	0	1	23	0	0	0	0	0
42	0.372318	0.282824	0.193086	0.819489	0.919275	1.22091	5.32357	0.062339	0.0625441	1.98946	1.4733	1.81021	0.0968362	3.68262	2.20553	0.762887	0.553403	0.616303	1.92434	1.79422	1.37255	0.55292	0.263849	0.173297	0.684721	0.69353	0.716191	14.8878	11.729	17.7233	1.6994	1.83265	2.08699	0.281803	0.327811	0.299792	2.09566	2.25683	2.51063	67	1	0	0	28	2	3	0	0	0
43	0.401771	0.319858	0.257103	0.890555	0.818768	1.09853	7.82269	0.0771303	0.0645488	1.8022	1.56821	1.25259	0.140813	6.14863	7.72349	0.688661	0.465824	0.72875	2.18163	2.0075	1.46393	0.498969	0.350808	0.373939	0.711893	0.747087	0.739489	12.3278	10.9646	8.53332	1.70473	1.78464	1.89378	0.224685	0.32473	0.297707	1.97462	2.0454	2.16459	68	0	0	1	29	2	2	0	0	0
44	0.62153	0.615658	0.565282	0.931298	1.02089	1.12654	2.47815	0.0464962	0.0376165	2.17072	1.19552	1.25609	0.0654998	1.50626	2.73797	0.623645	0.512433	0.718299	2.60055	2.85647	1.91601	0.63342	0.49227	0.591552	0.668747	0.683594	0.678621	11.7097	7.35191	7.41705	1.13758	1.15492	1.28917	0.213265	0.314386	0.286721	1.24268	1.27902	1.41617	73	0	0	0	28	0	0	0	0	0
45	0.204401	0.261201	0.310127	0.870366	0.678952	1.0602	13.3407	0.101852	0.0929592	1.65443	0.945326	1.16975	0.437826	13.5039	14.9089	0.597276	0.774158	0.750436	1.43853	1.92613	1.44222	0.414652	0.520782	0.488194	0.825061	0.729098	0.709328	11.5959	6.45884	7.46657	1.75485	1.64178	1.78417	0.296266	0.381897	0.275802	1.89529	1.89981	1.95483	72	1	0	1	29	0	1	0	0	0
46	0.573152	0.300127	0.419758	0.824487	1.00826	1.33711	6.09063	0.0787651	0.0823477	1.98708	1.34247	1.2825	0.104864	5.31148	6.4785	0.886048	0.434676	0.744951	2.3549	1.80641	2.0809	0.894617	0.3606	0.546805	0.689668	0.737299	0.695136	11.6904	9.98776	9.11209	1.33526	1.83166	1.69387	0.238419	0.299604	0.223446	1.56773	2.26585	2.05037	75	1	0	1	30	2	2	0	0	0
47	0.492343	0.468869	0.426946	1.0077	1.17324	1.27962	3.77856	0.0513629	0.045401	3.16502	1.67064	1.82056	0.0602019	2.56033	3.81383	0.595799	0.21071	0.603055	2.12097	2.04609	1.60413	0.557357	0.321287	0.376427	0.671514	0.798464	0.674979	21.5412	11.4826	12.4555	1.31311	1.25619	1.64097	0.211402	0.314194	0.290614	1.35594	1.29367	1.60838	72	1	0	1	25	0	0	0	0	0
48	0.731551	0.444822	0.646695	0.788815	0.939891	1.27132	3.46847	0.0482399	0.0413181	1.74483	1.12682	1.29433	0.0677773	5.34562	5.18315	0.811827	0.202944	0.731831	3.02249	2.47747	1.83467	0.949974	0.377562	0.689171	0.670115	0.71254	0.697734	9.47168	7.72368	7.84345	0.826309	1.51437	1.12343	0.221631	0.322753	0.242781	1.09557	1.88549	1.43881	86	0	0	0	29	0	0	0	0	0
49	0.528015	0.344285	0.524976	0.807044	0.824764	1.07314	5.34796	0.0494532	0.0500994	1.56207	1.30919	1.40405	0.0999513	3.28566	3.8303	0.639946	0.154641	0.801687	2.40269	1.78891	1.60179	0.578044	0.238837	0.643501	0.687251	0.76536	0.684151	10.0112	11.3485	8.80629	1.39746	1.70692	1.49368	0.215228	0.278174	0.199434	1.75101	2.14097	1.7759	73	0	0	1	28	0	0	0	0	0
50	0.391849	0.426397	0.432131	0.764347	0.718931	1.04486	6.94603	0.049507	0.0470302	1.2945	0.997966	1.09679	0.157643	9.30934	11.417	0.696495	0.636292	0.85035	1.94118	1.95568	1.49021	0.518048	0.54833	0.645392	0.695414	0.726079	0.723264	8.76037	5.50188	6.77778	1.64492	1.55388	1.66688	0.27539	0.337086	0.310116	2.20568	1.98224	2.22466	69	0	0	0	29	2	3	0	0	0
51	0.350635	0.312341	0.340462	0.803448	0.728191	1.05289	12.4283	0.0929933	0.1063	1.66074	1.08483	1.30836	0.542939	19.8527	21.835	0.777932	0.794797	0.748524	1.77368	1.71449	1.57933	0.689073	0.551642	0.471434	0.761375	0.741161	0.73843	10.9938	6.39894	7.82519	1.67362	1.73499	1.71501	0.271975	0.393072	0.316622	2.04395	2.32097	2.19815	72	0	0	1	28	0	0	0	0	0
52	0.421829	0.291192	0.420336	0.89092	0.989913	1.24246	6.94281	0.0972381	0.0788913	2.26144	1.25209	1.37828	0.109159	4.28422	4.30128	0.791016	0.500554	0.78464	2.08235	1.8324	1.93869	0.628769	0.289857	0.675229	0.697953	0.724286	0.701854	15.8311	10.3448	8.65989	1.56516	1.78752	1.5735	0.232163	0.354408	0.268198	1.76776	2.05273	1.82132	67	1	0	1	26	0	0	0	0	0
53	0.441172	0.310883	0.344436	0.964962	0.875559	1.08409	9.27352	0.106981	0.073595	1.8239	1.31387	1.38647	0.34628	12.4791	14.2673	0.831635	0.627268	0.768035	2.39551	2.08182	1.73327	0.740188	0.45023	0.459339	0.712961	0.840669	0.736721	12.5114	8.75329	8.77592	1.59965	1.8041	1.75282	0.243782	0.367699	0.266947	1.64156	1.87163	1.80934	66	0	0	0	30	1	2	1	0	0
54	0.607673	0.38654	0.496942	0.961074	0.904632	1.11854	5.2166	0.059796	0.0493671	2.00358	1.04053	1.36535	0.0678157	5.59672	4.32815	0.847833	0.17457	0.663294	3.07219	2.13295	1.9503	0.861447	0.402627	0.524468	0.680571	0.800098	0.692898	12.2741	6.2317	8.21107	1.1954	1.59495	1.42852	0.246367	0.425189	0.285161	1.32947	1.73111	1.6061	73	0	0	0	29	0	0	0	0	0
55	0.270096	0.217536	0.310142	0.86411	0.76013	1.10451	15.0733	0.100604	0.100207	1.56895	1.186	1.22024	0.782474	13.8584	17.7196	0.724419	0.58254	0.746245	1.48376	1.4704	1.38351	0.535551	0.356501	0.479631	0.83524	0.911519	0.774236	9.93625	7.75051	7.26197	1.74718	1.8574	1.75844	0.25899	0.372024	0.244334	1.91553	2.10319	2.01433	66	1	0	1	25	0	0	0	0	0
56	0.547775	0.355142	0.45429	0.918845			5.39412			2.28012	1.50151	1.50882	0.0922501	4.29173	4.38417	0.858911	0.565445	0.714976	2.34017	1.54001	1.97346	0.817892	0.3025	0.572425	0.689749	0.722154	0.689502	13.9871	12.4386	10.7237	1.25523	1.74193	1.46461	0.215618	0.281299	0.193875	1.32981	1.89527	1.59354	85	1	0	0	30	1	1	0	0	0
57	0.422107	0.321538	0.364752	0.819821	0.763733	1.08644	7.07389	0.0692601	0.0658614	1.5859	1.4255	1.24768	0.134145	5.33783	6.87782	0.657047	0.40016	0.699312	1.92838	1.74997	1.83266	0.459884	0.237719	0.464506	0.711874	0.729975	0.683239	11.4215	11.0164	8.55733	1.55492	1.7421	1.73732	0.267913	0.308949	0.286789	1.93372	2.10956	2.10192	73	1	0	0	27	1	4	0	0	0
58	0.708095	0.541211	0.602657	0.95516	1.22088	1.32333	3.0588	0.0541724	0.040345	2.61927	1.54041	1.73525	0.035745	1.24518	2.1376	0.836564	0.220048	0.6592	3.13121	3.26097	2.40508	0.97823	0.356625	0.561595	0.666224	0.713939	0.671292	11.9911	10.1098	10.2192	0.924366	1.19386	1.16562	0.231425	0.339723	0.284138	0.989505	1.26976	1.25021	67	0	0	0	30	1	0	0	0	0
59	0.347915	0.247304	0.364604	0.764144	0.770817	1.17639	9.94397	0.0832929	0.0805323	1.53596	1.15365	1.10499	0.459674	11.1312	14.9955	0.765784	0.460305	0.78255	1.72216	1.60313	1.61168	0.598749	0.248879	0.49308	0.730598	0.764439	0.725557	10.0173	7.846	6.90881	1.67063	1.85685	1.78607	0.251688	0.279198	0.249342	2.06576	2.28732	2.27065	65	1	0	0	26	0	0	0	0	0
60	0.56552	0.392491	0.630991	0.785278	0.6644	0.919206	3.47337	0.0297491	0.0222238	1.05499	0.831119	0.863863	0.111231	8.73952	3.40393	0.661958	0.555658	0.862666	2.56495	1.984	2.86698	0.559145	0.297797	0.827162	0.674836	0.697306	0.663922	7.38271	6.75759	5.06874	1.13001	1.60429	1.11123	0.211137	0.320839	0.188731	1.46236	2.12613	1.46917	79	0	0	0	25	0	0	1	1	1
61	0.355908	0.305411	0.406063	0.746861	0.710891	1.00734	5.80814	0.0441588	0.0393935	1.36681	0.8123	0.901296	0.130925	12.1014	12.4438	0.495853	0.646546	0.78285	2.13655	2.01571	1.50702	0.382819	0.387248	0.489956	0.683455	0.709831	0.730964	10.4336	6.41064	7.06946	1.37617	1.6752	1.58073	0.195466	0.313243	0.268394	1.86759	2.23282	2.16705	92	0	0	0	25	1	1	0		1
62	0.696672	0.309135	0.46183	0.85105	1.13319	1.50768	4.80071	0.0590241	0.0535851	2.35289	1.30097	1.43954	0.0979791	4.23327	6.05224	0.903724	0.469065	0.698196	2.60785	1.51772	2.49166	1.06847	0.199445	0.518404	0.674004	0.755532	0.674301	12.1583	10.1854	9.58709	0.978553	1.82848	1.60767	0.203119	0.353966	0.207617	1.17576	2.19026	1.92564	68	1	0	1	29	0	0	0	0	0
63	0.370004	0.443889	0.557382	0.682477	0.569983	0.833644	4.53	0.0356068	0.0475295	1.00325	0.694819	0.821062	0.0846013	18.8438	5.70261	0.304505	0.674561	0.801333	2.06913	1.82277	1.91343	0.222479	0.489357	0.710605	0.716388	0.69856	0.683153	8.06776	4.5809	4.67391	1.6928	1.68955	1.33142	0.294678	0.413374	0.266496	2.46938	2.4279	1.9049	93	1	1	0	25	0	1	0	1	1
64	0.612224	0.36056	0.515283	0.865945	0.876103	1.14177	4.63088	0.0635315	0.0550242	1.69933	1.1487	1.44239	0.076127	3.30182	3.43586	0.796761	0.463037	0.774404	2.22754	1.6071	1.61873	0.786871	0.226032	0.633311	0.676492	0.741452	0.681858	10.5985	8.73356	9.58139	1.27056	1.81902	1.49773	0.272317	0.399094	0.246921	1.47379	2.10706	1.70964	71	1	0	0	28	1	1	0	0	0
65	0.285203	0.315892	0.340518	0.75609	0.578287	0.891349	8.94633	0.0533718	0.0612226	1.20996	0.946695	0.853914	0.302932	12.4018	13.9652	0.40739	0.789088	0.842407	1.72643	1.6659	1.53667	0.328768	0.522124	0.525588	0.811468	0.711963	0.720671	9.0122	6.21535	5.92169	1.79083	1.78424	1.85386	0.247657	0.333407	0.258341	2.25501	2.34883	2.3256	75	1	0	0	29	1	2	0	0	0
66	0.117127	0.238705	0.340038	0.830098	0.611498	0.777515	14.8151	0.0877153	0.0957282	1.7679	0.863478	1.20782	0.348188	15.6064	25.1557	0.18536	0.608677	0.540829	1.14986	1.66039	1.04192	0.290615	0.43345	0.293045	1.80664	0.735152	1.04645	12.2433	5.67649	7.89615	1.86738	1.69419	1.92692	0.45643	0.466478	0.61088	2.31521	2.05793	2.31782	68	0	0	0	30	0	0	0	0	0
67	0.715909	0.355634	0.410251	0.868628	1.18976	1.40855	3.52098	0.0583421	0.0469499	2.21204	1.49047	1.29551	0.0720558	1.89467	3.55196	0.863142	0.0672511	0.713295	2.79039	1.71273	2.0293	1.03272	0.262614	0.504252	0.66421	0.724719	0.668603	11.2466	12.9047	8.72168	0.920947	1.80731	1.73936	0.225877	0.293469	0.236185	1.06546	2.1012	2.02882	75	1	0	1	30	0	1	0	0	0
68	0.352929	0.386679	0.351728	0.837846	0.654869	0.89363	8.72368	0.0656111	0.061855	1.31023	1.18632	1.09226	0.204157	7.66094	5.44635	0.487703	0.619928	0.764858	1.66779	1.99154	1.40293	0.394971	0.47594	0.534699	0.78021	0.725603	0.748392	8.33015	7.72507	7.09518	1.67865	1.58215	1.73965	0.261346	0.305803	0.291823	2.06572	1.9184	2.14864	76	0	0	0	29	0	1	0	0	1
69	0.468147	0.315805	0.37481	0.915962	0.767311	0.928094	4.66138	0.0581003	0.0451451	1.34556	1.15988	1.15345	0.115193	4.22033	10.0549	0.779123	0.472713	0.777652	2.38153	1.90684	1.86323	0.67576	0.325657	0.519703	0.684496	0.761663	0.688892	9.14204	8.92049	7.87731	1.59016	1.98478	1.78848	0.291586	0.389826	0.289981	1.72642	2.1824	1.96381	78	0	0	0	26	2	3	0	0	0
70	0.628211	0.443834	0.587313	0.927696	1.00356	1.16908	3.29139	0.0506603	0.0391857	2.09169	1.17196	1.72675	0.0642238	2.05275	2.63772	0.770249	0.205631	0.665733	2.79093	2.00687	2.72915	0.803616	0.341174	0.597773	0.668704	0.732422	0.670038	12.2738	7.77405	10.6222	1.15753	1.51101	1.26558	0.263533	0.456678	0.240832	1.23188	1.67015	1.37649	69	0	0	0	30	12	12	1	0	0
71	0.410374	0.348039	0.335233	0.999185	0.95265	1.12313	8.10816	0.0895145	0.0627675	2.31896	1.37944	1.39864	0.0847958	5.46424	4.82851	0.784955	0.268126	0.606964	1.72036	2.00166	1.6513	0.624713	0.306098	0.357822	0.726692	0.830078	0.7083	16.3963	10.3144	10.5755	1.56976	1.75861	1.73357	0.228469	0.390773	0.290985	1.60035	1.72317	1.74095	69	0	0	0	28	1	1	0	0	0
72	0.249717	0.31992	0.339192	0.944703	0.733014	1.05099	11.4354	0.0877198	0.0888289	1.73877	1.05521	1.22788	0.220849	7.9051	12.1392	0.668062	0.766903	0.555026	1.36588	1.84515	1.39818	0.453098	0.509608	0.376292	0.766139	0.732422	0.773036	13.9059	7.0287	8.62819	1.8078	1.60939	1.84232	0.331074	0.396132	0.306989	1.94742	1.78879	2.01257	68	0	0	0	30	2	2	0	0	0
73	0.377069	0.448516	0.376843	0.794345	0.711804	0.987473	6.77847	0.0529178	0.0553306	1.27379	1.07923	0.893036	0.167251	13.0161	5.2213	0.73747	0.788591	0.81727	1.95144	1.85255	1.63197	0.555313	0.544134	0.608887	0.702638	0.701032	0.744184	8.96696	6.54611	6.18813	1.6932	1.74461	1.73747	0.290928	0.368897	0.30281	2.18182	2.09571	2.1888	83	1	0	0	29	0	0	0	0	0
74	0.526158	0.235968	0.377679	0.827467	0.950005	1.30272	5.82675	0.0694677	0.0674094	1.79859	1.34418	1.30482	0.148262	5.02487	4.48601	0.76653	0.371695	0.777364	2.86885	1.65995	2.15015	0.709399	0.190314	0.530897	0.683253	0.768642	0.684169	10.1531	10.6419	10.0689	1.37847	1.94977	1.75458	0.233742	0.322598	0.271431	1.62176	2.33413	2.14787	67	1	0	1	29	0	0	0	0	0
75	0.294712	0.238179	0.404096	0.899454	0.806609	1.07254	12.1128	0.0943744	0.0871951	1.67288	0.845471	1.20976	0.360175	20.5676	24.3998	0.726214	0.635173	0.721837	1.66698	1.6229	1.52707	0.608114	0.424281	0.469759	0.780753	0.860051	0.722744	10.5778	5.2095	7.4	1.73056	1.85383	1.69848	0.26941	0.438812	0.285843	1.91426	2.09364	1.90974	72	0	0	1	27	0	0	0	0	0
76	0.515408	0.218525	0.408634	0.838726	0.833138	1.09226	5.25648	0.0642944	0.0626709	1.37953	1.13795	1.1158	0.120204	4.57491	4.4699	0.742097	0.273428	0.806543	2.58483	1.63579	1.86046	0.702581	0.191696	0.601292	0.683013	0.850343	0.689904	8.71706	8.65934	7.55449	1.3671	1.97385	1.70685	0.243189	0.376729	0.274595	1.68376	2.368	2.02561	73	1	0	1	26	0	0	0	0	0
77	0.718067	0.489491	0.583086	1.02746	1.17109	1.18835	2.18544	0.0431858	0.0317999	2.75394	1.2246	1.91476	0.0383032	2.19612	1.41004	0.849861	0.219821	0.557707	2.88799	2.08803	2.64024	0.922016	0.24706	0.459522	0.663252	0.805664	0.663952	14.2922	9.41729	12.4037	1.0861	1.5646	1.35075	0.254693	0.385137	0.233011	1.0275	1.55134	1.31308	80	0	0	0	22	0	1	1	0	0
78	0.408737	0.31768	0.273383	0.814317	0.933011	1.31978	8.55597	0.0962722	0.0926085	2.01761	1.56972	1.26802	0.162052	9.65469	10.1816	0.75077	0.58454	0.742712	2.05064	1.9073	1.60495	0.601297	0.367004	0.454981	0.710879	0.772571	0.742017	14.9048	11.0211	9.12428	1.73393	1.80301	1.981	0.20226	0.277631	0.233298	2.15714	2.27249	2.45862	68	1	0	0	29	0	0	0	0	0
79	0.461604	0.396292	0.328478	0.893139	0.812507	1.12617	5.53531	0.0645315	0.0577655	1.77548	1.32327	1.36447	0.0827503	6.81385	6.72871	0.784695	0.717205	0.682826	2.60968	2.22259	1.85827	0.652482	0.482277	0.392687	0.695844	0.721168	0.687407	12.8257	8.3532	9.29737	1.56899	1.66057	1.80031	0.218077	0.31603	0.235224	1.772	1.858	2.03268	80	0	0	0	25	0	0	0	0	0
80	0.184571	0.248744	0.317738	0.89935	0.74241	0.986936	13.2996	0.106536	0.11641	1.92316	0.855512	1.13632	0.282871	9.96561	14.3046	0.517754	0.670385	0.601641	1.36121	1.60671	1.28893	0.424659	0.412253	0.377225	1.0197	0.74159	0.769797	14.4737	5.61552	7.6776	1.6848	1.85628	1.71749	0.337919	0.430783	0.369997	1.91398	2.08295	1.97381	75	1	0	0	29	0	0	0	0	0
81	0.544533	0.319975	0.38982	0.925561	1.07279	1.2672	5.78692	0.0757328	0.0616157	2.26991	1.43117	1.8028	0.0709503	3.71358	2.1279	0.842212	0.222351	0.591695	2.16226	2.14882	2.02987	0.853735	0.355537	0.374812	0.684032	0.75161	0.689915	12.9942	9.99875	13.5446	1.25825	1.65011	1.7463	0.250347	0.365084	0.23808	1.36014	1.84196	1.88673	69	0	0	1	29	1	1	0	0	0
82	0.239384	0.213104	0.28724	0.851129	0.665263	1.02009	15.5534	0.0998631	0.0989694	1.46142	1.45552	1.29926	0.401747	7.40502	9.15685	0.654592	0.373326	0.654522	1.40795	1.27313	1.31822	0.458648	0.212054	0.353883	0.831909	0.878906	0.778025	10.516	11.3423	9.65008	1.82133	1.96889	1.9257	0.262712	0.328215	0.309243	2.17229	2.44489	2.40195	65	1	0	0	29	6	6	0	0	0
83	0.473343	0.351055	0.379612	0.75036	0.764878	1.12465	6.74213	0.0653173	0.0626825	1.30877	1.12832	1.13461	0.144223	12.4682	5.13913	0.746209	0.652889	0.77741	2.55739	2.04345	2.07769	0.642793	0.377205	0.547464	0.68951	0.712198	0.695765	9.05329	8.89271	7.8699	1.44557	1.75705	1.77855	0.295848	0.363632	0.320006	1.95593	2.38979	2.41257	84	1	0	1	27	0	0	0	0	0
84	0.226521	0.312424	0.237124	0.924122	0.807126	1.04188	10.6398	0.0995749	0.0892677	1.81621	1.37046	1.13061	0.217398	8.9949	12.1735	0.67311	0.717574	0.716622	1.47018	1.655	1.28742	0.414161	0.434575	0.357908	0.804191	0.743012	0.772494	12.9528	8.72696	7.76469	1.71254	1.7183	1.85855	0.246634	0.287682	0.303142	1.74742	1.82789	2.01482	70	1	0	1	29	0	0	0	0	0
85	0.625609	0.327987	0.615445	0.860844	1.13904	1.45014	2.92296	0.0577216	0.0475537	2.28755	1.31971	1.72961	0.0587356	1.33066	2.43934	0.859532	0.128373	0.650318	2.88893	2.07883	2.96874	0.915248	0.090231	0.663161	0.667152	0.78125	0.667089	12.6969	10.803	11.1523	1.08722	1.64952	1.1931	0.216565	0.339891	0.173309	1.27044	1.97779	1.41348	79	1	0	1	29	2	2	0	0	0
86	0.806059	0.558825	0.70253	0.974171	1.03171	1.09679	2.47442	0.0470277	0.0347122	2.07786	1.19841	1.52135	0.0322309	1.36132	1.23667	0.74055	0.159967	0.548248	3.50738	2.31198	3.35412	0.863385	0.292352	0.55242	0.664645	0.772742	0.665999	8.69946	6.9516	9.06153	0.701753	1.322	1.00273	0.221147	0.424758	0.261884	0.717265	1.32375	1.00626	70	0	0	1	29	0	0	0	0	0
87	0.369751	0.367346	0.311705	0.909185	0.711751	0.960282	8.16643	0.0848125	0.0736858	1.44267	1.17856	0.965615	0.179219	4.52814	10.1863	0.697535	0.7664	0.6841	1.87119	1.78791	1.70889	0.47343	0.530603	0.460088	0.736624	0.697118	0.725474	11.2877	9.24414	7.30034	1.59416	1.68819	1.6824	0.253806	0.255686	0.219832	1.82388	1.83515	1.86636	87	1	0	0	27	1	2	0	0	0
88	0.417639	0.251652	0.416384	0.867671	0.755023	1.02674	11.066	0.0896542	0.0711531	1.59325	1.19996	1.40103	0.239868	9.61309	14.6582	0.733135	0.137785	0.684163	2.38116	1.77571	2.14028	0.653166	0.351999	0.546454	0.714703	0.81252	0.715002	10.2109	8.15396	8.32223	1.58406	1.82293	1.65251	0.278668	0.362171	0.263488	1.80748	2.0974	1.89318	67	0	0	0	30	1	2	0	0	0
89	0.379045	0.537322	0.556949	0.601108	0.528886	0.952413	6.51232	0.0333349	0.0361493	0.78538	0.807458	0.83082	0.15398	45.0562	4.90763	0.463994	0.802085	0.835431	2.21001	2.17344	2.40609	0.348209	0.708747	0.831616	0.704812	0.70388	0.68826	5.81897	4.62545	4.85108	1.68851	1.50277	1.33663	0.229556	0.258009	0.211302	2.81482	2.40478	2.28555	88	1	2	1	25	0	0	0	1	1
90	0.67217	0.376418	0.517624	0.968689	1.22245	1.33804	3.25425	0.0668226	0.0550679	2.70069	1.36968	1.90119	0.0618328	3.12164	4.14667	0.862342	0.138962	0.52596	3.35521	2.0059	2.44656	0.971964	0.41081	0.437183	0.666507	0.732422	0.670745	15.0389	9.23748	13.5087	1.07313	1.60949	1.45294	0.233147	0.413285	0.230951	1.14758	1.75911	1.51984	71	0	0	0	29	0	1	0	0	0
91	0.362708	0.290677	0.374136	0.830261	0.721959	0.996133	9.38612	0.0749263	0.0712855	1.47541	1.34452	1.34134	0.174698	6.53664	4.34916	0.736544	0.276866	0.749901	2.05508	1.95024	1.97986	0.596451	0.439439	0.633441	0.724093	0.73865	0.71144	9.43541	8.88049	8.23022	1.48098	1.55982	1.56697	0.368033	0.340438	0.32965	1.79502	1.93687	1.90171	68	0	0	1	25	0	0	0	1	0
92	0.517072	0.307102	0.402182	0.859429	0.847891	1.07317	5.88711	0.0706309	0.0624102	1.60967	0.869372	0.989736	0.0941358	7.10589	8.52306	0.612032	0.520337	0.64328	2.69929	1.81612	1.93299	0.539513	0.311518	0.500926	0.687276	0.781188	0.699758	9.65096	5.94713	6.64305	1.44733	1.92264	1.69228	0.21503	0.452029	0.293791	1.6936	2.27622	1.98857	92	1	1	0	25	0	0	0	0	0
93	0.568553	0.38586	0.477718	0.877758	0.989717	1.28051	6.16019	0.0615482	0.0605855	2.22212	1.15186	1.51437	0.102336	6.46608	6.66261	0.808439	0.38721	0.767039	3.12852	2.12447	2.20402	0.893239	0.403086	0.635548	0.6863	0.721772	0.683799	12.9485	8.49254	10.2473	1.20487	1.64844	1.54412	0.216375	0.347255	0.208547	1.45509	1.93694	1.76535	77	0	0	1	30	0	1	0	0	0
94	0.520247	0.302628	0.435221	0.938079	0.90983	1.08919	5.0807	0.0660751	0.0594756	1.83581	1.21782	1.45363	0.0686741	5.00952	2.78988	0.819159	0.275659	0.705735	2.69073	2.02797	2.06679	0.759234	0.327802	0.615393	0.68118	0.746018	0.688531	13.7985	8.15235	11.0601	1.37856	1.72201	1.57243	0.203796	0.361293	0.191866	1.51708	1.85277	1.74614	66	0	0	1	29	0	0	0	0	0
95	0.566575	0.373452	0.426095	1.01009	1.03475	1.20145	6.11877	0.0891678	0.062995	2.46601	1.57041	1.6705	0.0687831	4.13246	5.60648	0.776755	0.19028	0.592438	2.60715	1.60992	1.96116	0.780893	0.266134	0.436629	0.690353	0.830078	0.697923	15.6114	11.4276	11.2468	1.29996	1.60843	1.53328	0.241031	0.348594	0.266886	1.35224	1.66875	1.55652	76	0	0	1	28	1	1	0	0	0
96	0.421661	0.32365	0.368133	0.832968	0.698213	0.915805	5.55951	0.0632803	0.0619707	1.23059	1.0054	0.861612	0.108264	4.98283	7.46355	0.679741	0.489893	0.828356	2.00483	1.86729	1.62429	0.504386	0.28649	0.517277	0.693761	0.725726	0.707514	9.55301	7.28698	6.73549	1.59534	1.88577	1.8163	0.250872	0.302614	0.267297	1.91548	2.26453	2.15695	90	1	2		27	0	0	0	1	0
97	0.524523	0.343937	0.355424	0.919728	0.904322	1.12062	6.56525	0.0730348	0.0435696	1.79285	1.06889	1.11075	0.0496842	4.38692	3.9379	0.83285	0.504315	0.704965	2.90119	1.94502	1.72079	0.821562	0.363236	0.486219	0.691918	0.741495	0.713191	10.3806	6.7959	7.52496	1.33169	1.76415	1.69435	0.236628	0.411827	0.279708	1.50242	1.94695	1.88315	83	0	0	0	29	1	1	0	0	1
98	0.30531	0.415119	0.313966	0.830851	0.6026	0.814834	8.49575	0.0585014	0.0584407	1.12505	0.862766	0.79946	0.165742	8.7973	14.0747	0.576134	0.852853	0.870021	1.68466	1.79254	1.40204	0.375873	0.663864	0.576146	0.785998	0.724998	0.798802	8.45202	5.16118	4.76219	1.82443	1.77741	1.80615	0.234503	0.280238	0.262562	2.17096	2.04797	2.1263	90	0	0	0	29	0	0	0	0	0
99	0.354348	0.270187	0.337521	0.763435	0.746904	1.04821	5.33006	0.0455483	0.0458339	1.58215	1.4902	1.35792	0.29624	4.57493	7.74289	0.541802	0.536572	0.75405	1.5478	1.214	0.988152	0.325697	0.219262	0.359436	0.692573	0.81566	1.28746	12.4566	12.4022	10.5887	1.69666	1.81425	1.80237	0.166115	0.234658	0.23292	2.18813	2.40535	2.23613	74	0	0	0	30	3	5	0	0	0
100	0.374406	0.334272	0.290321	0.920674	0.826922	1.09134	8.88549	0.0919911	0.0742887	1.61066	1.11643	1.05958	0.199684	9.60255	8.88986	0.795876	0.713666	0.802828	2.21612	1.92331	1.65024	0.668619	0.482611	0.51162	0.720155	0.748005	0.728764	10.9707	6.8653	6.97011	1.56873	1.79272	1.79501	0.208167	0.370269	0.227624	1.79729	1.96477	1.99775	75	0	0	0	30	1	1	0	0	0
101	0.325941	0.31314	0.352065	0.701297	0.764303	1.19875	9.89244	0.0792163	0.0817427	1.42906	1.04056	1.1662	0.357507	27.6713	11.6236	0.606321	0.748447	0.803795	1.95267	1.79367	1.64155	0.449327	0.515111	0.62436	0.716285	0.793129	0.750951	10.7552	6.58813	6.72764	1.85291	1.88429	1.80506	0.242105	0.36634	0.249307	2.61556	2.63864	2.50667	78	1	0	1	23	0	0	0	0	1
102	0.601297	0.258194	0.511945	0.902445	1.08213	1.31924	4.07873	0.0561704	0.0498	2.4451	1.1261	1.665	0.0736973	4.98	3.10691	0.880693	0.368837	0.670327	2.53419	1.68833	1.93649	0.90317	0.184846	0.519212	0.664226	0.763753	0.668564	14.6349	8.74475	11.639	1.24645	1.82235	1.43709	0.211162	0.343659	0.206445	1.40265	2.07225	1.664	76	1	0	1	29	0	0	0	0	0
103	0.428041	0.453778	0.341023	0.760546	0.754359	1.0683	5.63815	0.0464702	0.0389669	1.50986	1.02733	0.938697	0.100175	12.3782	6.52119	0.51752	0.643952	0.582948	2.50341	2.41592	1.47003	0.417166	0.506068	0.338937	0.687042	0.689414	0.73155	9.26553	5.80573	5.81554	1.42428	1.32242	1.5898	0.219411	0.39047	0.38203	1.88557	1.78431	2.06161	72	0	0	0	26	1	1	1	0	0
104	0.563626	0.37438	0.52524	0.862572	0.896356	1.12246	4.58685	0.0545965	0.0437991	1.68783	1.17065	1.30165	0.0772196	3.12007	7.28922	0.684676	0.116153	0.743859	2.99277	2.08981	2.32619	0.67349	0.273646	0.714018	0.677938	0.761547	0.680493	9.66019	8.12997	7.3635	1.33324	1.64401	1.34458	0.251338	0.335961	0.268471	1.52807	1.94078	1.56285	76	0	0	0	28	1	3	0	0	0
105	0.378163	0.305536	0.350308	0.808691	0.855594	1.08837	5.87298	0.0669886	0.0561261	1.65123	0.951109	1.07726	0.0966366	7.68823	8.44827	0.624997	0.569094	0.806737	2.27708	1.73176	1.1792	0.503888	0.323088	0.491591	0.690053	0.733775	0.740456	11.5485	6.82249	7.484	1.58321	1.69483	1.77279	0.160556	0.289151	0.267092	1.93823	2.07839	2.17545	80	0	0	1	25	0	0	0	0	0
106	0.29314	0.273579	0.44688	0.782265	0.641601	0.884252	9.62014	0.0723186	0.0717293	1.37322	0.787812	1.11202	0.187558	21.295	10.4288	0.616049	0.669718	0.712482	1.80692	1.79087	1.60983	0.564572	0.423071	0.53209	0.737639	0.788107	0.739874	9.19434	4.96849	6.95814	1.68707	1.81419	1.77151	0.246062	0.42962	0.279417	2.18645	2.28277	2.27202	67	0	0	0	30	0	0	0	0	0
107	0.287627	0.372979	0.4504	0.838912	0.619977	0.912435	13.5669	0.0856324	0.0898905	1.38277	0.943467	1.13289	0.530955	17.4128	26.0327	0.693971	0.827227	0.773157	1.67728	2.19903	1.50518	0.589875	0.740406	0.564688	0.787692	0.716086	0.742175	8.58674	5.29255	6.00267	1.66719	1.49001	1.62533	0.274319	0.389542	0.289108	2.01614	1.78112	1.96219	70	0	0	1	30	0	0	0	0	0
108	0.417874	0.374324	0.411276	0.775839	0.710889	1.05121	7.82786	0.0630967	0.0641239	1.31346	1.20489	1.27202	0.224601	12.5409	8.07096	0.699372	0.7209	0.776948	2.01954	1.82057	1.89303	0.559232	0.457668	0.649791	0.700344	0.72819	0.71321	9.70542	8.41932	8.5363	1.56782	1.80847	1.62854	0.275325	0.337399	0.276864	2.05149	2.3626	2.17717	81	1	0	1	26	1	1	0	0	0
109	0.427256	0.275829	0.328177	0.895827	0.784252	1.01099	10.8907	0.117092	0.0866306	1.56335	1.05589	1.14453	0.260866	12.0295	14.4977	0.774803	0.649978	0.682585	1.95563	1.69226	1.75147	0.656625	0.394152	0.424587	0.731679	0.803976	0.744539	11.2155	7.12192	8.2584	1.63711	1.93356	1.86933	0.28064	0.390686	0.29668	1.88778	2.2568	2.16043	83	0	0	0	29	0	0	0	0	0
110	0.411613	0.458978	0.351473	0.775806	0.687901	0.961425	6.82184	0.0541448	0.0594709	1.2325	1.11223	1.08164	0.148886	14.0563	8.97485	0.634021	0.824058	0.823956	2.30426	2.29526	1.73944	0.510658	0.685122	0.571109	0.702771	0.70348	0.709639	8.34368	6.33142	6.5969	1.75726	1.56251	1.71134	0.218608	0.277603	0.231384	2.17445	1.98362	2.13979	86	1	0	0	27	0	0	0	0	1
111	0.741072	0.419928	0.603767	0.995514	1.30845	1.35075	2.03095	0.0420239	0.0283219	3.06781	1.40029	1.79636	0.0436013	1.29036	1.39156	0.815417	0.0542409	0.62066	2.25046	1.50976	2.27653	0.852341	0.221759	0.561297	0.667436	0.7996	0.665458	17.9093	11.9212	12.0554	0.938748	1.6395	1.30318	0.212623	0.426134	0.221756	0.949355	1.64977	1.30955	70	0	0	0	30	1	2	0	0	0
112	0.602123	0.39413	0.60162	0.80811	0.834733	1.1358	3.83168	0.0538666	0.0590389	1.59021	0.935695	1.28451	0.157578	3.56946	2.87926	0.785356	0.168152	0.692611	2.39037	1.20992	2.49341	0.724838	0.2594	0.67237	0.66755	0.765446	0.667866	8.72099	7.05108	8.23391	1.22761	1.76938	1.25078	0.284059	0.365837	0.251521	1.48071	2.23183	1.55542	77	1	0	1	28	2	2	0	0	0
113	0.465332	0.249532	0.422231	0.752327	0.851331	1.22897	8.15295	0.0840578	0.0748139	1.56145	0.919006	1.09492	0.199689	11.7136	10.5036	0.791634	0.470015	0.739653	2.10713	1.34645	1.96713	0.713719	0.219097	0.640754	0.701214	0.883459	0.703709	10.1112	6.42541	6.48757	1.4441	1.91108	1.5255	0.268006	0.356647	0.227913	2.02339	2.49108	2.08029	82	1	0	1	28	0	0	0	0	0
114	0.618812	0.4215	0.458197	0.825068	1.25443	1.53877	2.99366	0.0589779	0.0480155	2.71458	1.10639	1.47786	0.0526557	3.95351	6.43338	0.873766	0.444404	0.705058	2.76821	2.32517	2.16689	0.87891	0.326362	0.565005	0.662648	0.705535	0.668734	15.9588	9.30912	8.86476	1.22723	1.40863	1.57429	0.147853	0.257434	0.192809	1.45058	1.7509	1.90027	67	0	0	1	30	2	2	0	0	0
115	0.337718	0.321573	0.353574	0.807334	0.772598	1.10404	7.74642	0.0734847	0.0697574	1.81183	1.4361	1.30297	0.212133	7.86432	6.98795	0.623115	0.725341	0.689236	1.23372	1.36149	1.45775	0.366735	0.36608	0.378435	0.829795	0.719921	0.728345	15.2681	11.5018	9.35776	1.79752	1.87929	1.79606	0.234419	0.299561	0.279713	2.27323	2.32583	2.25772	74	1	0	1	21	5	10	0	0	0
116	0.247688	0.277659	0.332222	0.684817	0.516719	0.838818	11.896	0.0584923	0.0693474	0.682038	0.801747	0.898421	0.940451	21.7847	13.088	0.653921	0.802689	0.807451	1.34595	1.63762	1.6492	0.417991	0.537246	0.621385	0.895273	0.840968	0.773482	4.52592	5.3239	5.45142	1.88971	1.8671	1.74837	0.303355	0.336082	0.177062	2.74557	2.72583	2.49381	90	1	1	0	25	0	0	0	0	0
117	0.673796	0.465679	0.477645	0.917938	1.24262	1.35887	1.82441	0.0365355	0.0365648	2.77174	1.50775	1.98486	0.0455591	0.816049	1.93951	0.74185	0.0617933	0.457329	2.46947	2.10829	2.01769	0.730287	0.177118	0.36135	0.660686	0.722765	0.674115	15.6766	12.2673	16.5375	1.15146	1.58036	1.53546	0.19446	0.279466	0.23854	1.24304	1.73165	1.67136	67	1	0	1	30	1	2	0	0	0
118	0.257267	0.335136	0.294038	0.793409	0.588048	0.829423	10.832	0.0697911	0.0731183	1.03127	1.09465	0.996595	0.318589	13.1982	10.9925	0.740231	0.819841	0.762007	1.47345	1.66442	1.41365	0.452162	0.523917	0.453072	0.788414	0.770723	0.784874	8.60052	7.62257	7.72812	1.88202	1.86117	1.88502	0.263554	0.314968	0.264165	2.3733	2.33457	2.38973	78	1	0	0	23	5	10	0	0	1
119	0.431701	0.415301	0.453781	0.932468	0.747375	1.08247	6.25674	0.061303	0.0563202	1.47264	1.35108	1.33338	0.0838197	3.84029	6.92816	0.74495	0.661682	0.720667	2.05529	1.73513	1.54923	0.600609	0.286827	0.490245	0.699419	0.716059	0.690016	10.0344	9.86869	9.82385	1.36849	1.77158	1.65354	0.298987	0.386127	0.331502	1.64611	1.89232	1.79013	74	1	0	1	25	1	1	0	0	0
120	0.392658	0.343365	0.307407	0.917885	0.759896	0.955448	7.14891	0.0795764	0.0662764	1.58259	1.38888	1.16673	0.176888	8.03512	10.9748	0.740846	0.710113	0.75422	1.85193	1.89501	1.57469	0.527528	0.476607	0.413112	0.710193	0.727182	0.707813	12.7941	10.5036	8.64336	1.77002	1.82959	1.93864	0.249094	0.318524	0.340734	1.95101	1.96462	2.12285	73	1	0	0	21	3		1	0	0
121	0.575788	0.433651	0.466396	0.801368	0.947473	1.26479	4.41268	0.0467414	0.0442447	2.05239	1.65854	1.48806	0.0953665	2.40381	4.20139	0.594964	0.228178	0.792174	2.88427	2.56626	2.03952	0.599348	0.333507	0.609748	0.675398	0.693652	0.677597	12.5488	13.8563	9.70307	1.26614	1.45218	1.51945	0.211369	0.236153	0.210939	1.62969	1.82292	1.89127	75	0	0	0	28	0	0	0	0	0
122	0.787855	0.54863	0.661486	0.839008	1.12019	1.37986	2.09888	0.0359663	0.0306813	2.28663	1.23274	1.45074	0.0519416	2.6057	4.4832	0.767123	0.195447	0.706285	3.62518	2.62986	2.96228	0.895976	0.282292	0.722349	0.660438	0.717137	0.661693	12.6409	8.47661	9.41925	0.843333	1.30479	1.17216	0.160391	0.292137	0.239403	0.99773	1.57012	1.42535	75	0	0	1	30	0	0	0	0	0
123	0.672586	0.332862	0.519868	0.94494			3.74001			1.80897	1.1349	1.468	0.136521	4.40238	6.78513	0.881551	0.57647	0.71275	2.88309	1.6237	2.64848	0.950894	0.288285	0.580302	0.672795	0.767527	0.673376	10.5631	9.60609	10.3342	1.15581	1.8006	1.4408	0.24953	0.396518	0.202502	1.19587	1.9197	1.52395	73	0	0	0	30	0	0	0	0	0
124	0.731806	0.636005	0.56708	0.945276	1.27765	1.38032	2.22744	0.0500609	0.0417362	2.98818	1.61147	1.91322	0.0347638	2.92119	2.9032	0.733882	0.235141	0.509609	2.69442	1.6971	1.56786	0.743946	0.518527	0.396798	0.665778	0.717718	0.683727	16.6996	10.3028	12.6478	0.966706	1.13708	1.32108	0.260531	0.364657	0.31085	1.03507	1.24144	1.41804	68	0	0	1	30	2	3	0	0	0
125	0.615687	0.433798	0.507667	0.92893	1.009	1.15726	4.45438	0.0727086	0.0514256	1.7923	1.22134	1.31478	0.09321	3.11358	4.93041	0.916828	0.537402	0.681067	2.37651	1.94539	2.52098	0.985939	0.372483	0.612872	0.675976	0.72036	0.680281	10.4671	9.27411	8.80745	1.15158	1.55313	1.4175	0.242806	0.361827	0.193919	1.24496	1.70019	1.54957	83	0	0	1	28	0	0	0	0	0
126	0.538849	0.590666	0.599704	0.674534	0.682083	1.07269	5.06596	0.0353644	0.0370406	1.12803	1.49684	1.10428	0.217687	16.6542	7.20595	0.488861	0.378209	0.891414	2.73405	3.68848	1.90534	0.519347	0.407901	0.87458	0.676898	0.684592	0.682309	6.59185	10.1261	5.93333	1.21751	0.989147	1.22579	0.240389	0.193835	0.235768	1.79678	1.47667	1.82244	88	0	1	0	26	1	4	0	1	1
127	0.607274	0.341628	0.447329	0.850126	1.21417	1.53382	3.56284	0.062947	0.0477848	2.92768	1.89397	1.70587	0.0478375	1.52977	1.95226	0.750829	0.090004	0.72311	2.75262	2.15427	1.82057	0.743711	0.208557	0.475724	0.668589	0.69807	0.683728	17.6288	14.3151	11.89	1.24636	1.64314	1.63901	0.190768	0.254698	0.23535	1.45209	1.89588	1.9092	66	1	0	1	28	0	0	0	0	0
128	0.411792	0.25918	0.325263	0.827017	0.803542	1.10752	7.86835	0.0796298	0.0711386	1.5702	1.52781	1.24469	0.197792	5.06732	9.34235	0.688557	0.3368	0.78309	2.20382	1.7249	1.28435	0.62336	0.219828	0.452639	0.704381	0.752495	0.724112	10.4106	12.1107	7.39536	1.49156	1.81248	1.84507	0.252261	0.263223	0.313284	1.86025	2.25179	2.26799	75	0	0	0	30	2	3	1	0	0
129	0.508856	0.250565	0.316914	0.835807	0.985217	1.22881	3.70067	0.0531115	0.0459578	1.98143	1.35163	1.36944	0.0901881	3.04385	2.96983	0.691769	0.318	0.68741	2.92389	1.59611	2.10268	0.612842	0.186983	0.380357	0.668826	0.762811	0.672331	11.7323	10.2649	10.0336	1.32629	1.90177	1.83519	0.232076	0.364293	0.286628	1.59398	2.25458	2.17178	68	1	0	1	26	0	0	0	0	0
130	0.513869	0.391931	0.422372	0.899725	0.768229	0.893601	4.34602	0.0552616	0.0485917	1.3274	1.09948	1.00342	0.0958886	2.42623	4.29516	0.695681	0.703704	0.768973	2.21211	1.70273	1.70058	0.582286	0.420054	0.517599	0.688649	0.68172	0.67784	8.07538	7.36858	6.97369	1.53814	1.77354	1.71624	0.315248	0.332417	0.288099	1.72197	1.96145	1.9107	66	1	0	0	28	0	0	0	0	0
131	0.36129	0.221426	0.275062	0.837567	0.758016	1.11027	8.78754	0.076384	0.0724089	1.82156	1.22775	1.35354	0.206463	5.59819	6.21662	0.7724	0.406081	0.70898	1.85864	1.45079	1.56947	0.570473	0.172763	0.389585	0.72504	0.804318	0.730036	11.5808	11.3691	10.645	1.69852	1.95186	1.86634	0.22581	0.311657	0.213843	2.01566	2.28995	2.2716	75	1	0	0	25	1	2	0	0	0
132	0.446397	0.254371	0.441716	0.851764	0.865703	1.1342	7.5404	0.0627986	0.064507	1.75378	1.05796	1.53858	0.0975407	6.35071	5.52086	0.852283	0.501873	0.706668	2.01212	1.47245	1.99598	0.779237	0.236443	0.576765	0.709506	0.772198	0.716182	10.826	8.52141	9.72657	1.49485	1.88755	1.62945	0.211858	0.365587	0.190119	1.76821	2.21173	1.90183	77	0	0	0	28	1	1	0	0	0
133	0.379027	0.344285	0.408016	0.757849	0.746633	1.04624	6.048	0.0515607	0.050676	1.46147	0.99792	0.870058	0.23867	12.1278	8.60789	0.534379	0.777372	0.844464	2.05009	1.63377	1.58986	0.414968	0.472198	0.62901	0.70608	0.693999	0.697802	9.97828	7.71908	5.99305	1.59471	1.71735	1.65092	0.216578	0.318876	0.221715	2.12781	2.2033	2.20317	78	1	0	0	30	0	0	0	0	0
134	0.520809	0.301009	0.445768	0.797213	0.711867	0.90665	4.05459	0.0385653	0.0343536	0.999639	0.865871	0.74984	0.126907	4.26171	9.44758	0.76037	0.496391	0.819949	2.0466	1.75059	1.61276	0.670222	0.267723	0.606137	0.678684	0.718076	0.683633	6.17731	6.83513	4.79433	1.33297	1.8931	1.65638	0.329867	0.375923	0.3177	1.6766	2.3376	2.04975	84	1	0	1	26	2	2	1	1	0
135	0.386209	0.178369	0.279405	0.889877	0.856222	1.1557	13.0669	0.102798	0.093841	1.77879	1.27055	1.24381	0.387045	8.43505	8.87774	0.78812	0.494935	0.680515	1.92942	1.51832	1.64709	0.648202	0.232734	0.379681	0.75301	0.830078	0.749128	12.6769	9.96567	9.20962	1.68497	1.9835	1.85463	0.263499	0.360335	0.275322	1.98014	2.24577	2.13394	68	1	0	0	27	0	0	0	0	0
136	0.44907	0.455948	0.449588	0.760425	0.65259	0.91134	5.04452	0.03923	0.0395524	1.20024	0.987581	0.892133	0.163307	17.7351	8.20896	0.494271	0.821631	0.873586	2.42951	2.13806	1.8583	0.455337	0.678473	0.694434	0.717708	0.695857	0.690928	8.28918	7.29872	5.34721	1.48089	1.56818	1.62265	0.191019	0.245289	0.27836	1.97543	1.9859	2.16674	72	0	0	0	25	1	1	0	0	0
137	0.602806	0.436874	0.495327	0.851063	0.872496	1.08137	3.71467	0.0503769	0.0463352	1.74269	1.31631	1.18149	0.0595611	2.45413	3.98694	0.683784	0.641033	0.868836	2.52874	1.89499	1.90055	0.638759	0.423478	0.750903	0.671627	0.68062	0.672865	9.91662	9.12689	7.39049	1.16312	1.52438	1.4487	0.230949	0.33296	0.284932	1.406	1.78394	1.67648	74	0	0	1	28	0	0	0	0	0
138	0.440127	0.26918	0.301247	0.861396	0.870723	1.13392	6.64046	0.0834369	0.0647898	1.50733	1.32084	1.25522	0.113436	3.76815	5.02375	0.831354	0.351521	0.780683	2.01637	1.62623	1.51219	0.730246	0.376703	0.428574	0.702384	0.753604	0.725243	10.4047	11.8254	8.35598	1.49992	1.96651	1.94478	0.296929	0.342365	0.301873	1.79058	2.27255	2.21217	66	1	0	0	25	1	1	0	0	0
139	0.748244	0.382441	0.589882	0.935111	1.13162	1.31335	3.41124	0.0722768	0.0581093	2.46946	1.22152	1.6905	0.050805	4.12094	2.91647	0.856229	0.128362	0.650541	4.74965	2.20892	2.717	1.05744	0.436246	0.563632	0.66573	0.732422	0.675661	11.5282	7.83153	10.8782	0.911022	1.69036	1.37282	0.198281	0.432992	0.194915	0.956015	1.83411	1.5011	71	0	0	1	30	1	1	0	0	0
140	0.448235	0.478346	0.43114	0.868329	0.688123	0.837402	6.53491	0.0670624	0.0506138	1.16556	0.945608	0.811476	0.11072	7.21404	5.30676	0.689096	0.836991	0.846747	2.54409	1.89017	2.16316	0.584543	0.704638	0.690256	0.701249	0.690937	0.695716	7.98037	5.70089	4.99773	1.48081	1.5344	1.54176	0.240553	0.291283	0.224774	1.6987	1.75515	1.75872	75	0	0	0	30	2	5	0	0	1
141	0.272973	0.171491	0.234168	0.800884	0.826471	1.34311	15.6326	0.107782	0.11905	2.44824	1.97594	1.91328	0.316006	8.94461	7.56791	0.640814	0.520596	0.566914	1.65242	1.45592	1.48496	0.427945	0.229884	0.323015	0.801927	0.812519	0.767199	21.9042	20.38	17.4767	1.69444	1.93559	1.89445	0.212056	0.246583	0.230897	2.07601	2.46375	2.36162	67	1	0	1	30	0	0	0	0	0
142	0.382825	0.552484	0.34678	0.835207	0.764388	1.00797	7.41919	0.0633295	0.0593848	1.28367	1.06403	1.0238	0.206935	11.5557	12.2474	0.688341	0.846325	0.774297	2.22402	2.51047	1.86578	0.530491	0.771938	0.513325	0.732392	0.687818	0.712044	8.30514	6.39505	6.63776	1.57454	1.41378	1.67383	0.233391	0.226624	0.309544	1.91467	1.64312	2.04901	73	1	0	1	21	2	3	0	0	0
143	0.563521	0.395172	0.477193	0.949732			4.65069			1.66637	1.02786	1.20105	0.0853916	3.99318	5.30913	0.879775	0.394082	0.737982	2.19327	2.15277	2.09196	0.813577	0.365405	0.521211	0.676485	0.732422	0.69034	9.86216	7.52131	7.71453	1.43848	1.73243	1.56073	0.217136	0.330407	0.194122	1.55237	1.86853	1.66793	73	0	0	1	30	1	1	0	0	0
144	0.646472	0.314188	0.413706	0.911737			4.29014			2.15202	1.36319	1.53372	0.0458779	2.0017	2.9291	0.905617	0.218185	0.762744	3.0111	1.65691	1.88416	1.0275	0.305118	0.52447	0.674489	0.732422	0.688912	11.2767	11.7562	10.9846	1.15555	1.89313	1.76062	0.231196	0.318483	0.196635	1.26345	2.06931	1.89823	75	1	0	1	27	0	0	0	0	0
145	0.275667	0.318037	0.30678	0.793039	0.672393	1.05177	11.3768	0.0928762	0.0854043	1.3462	1.09177	1.06956	0.216348	7.8585	9.425	0.651079	0.718226	0.763351	1.58892	1.93502	1.64659	0.459694	0.470484	0.510151	0.747585	0.735384	0.742137	9.96539	7.50263	7.03233	1.84718	1.74362	1.96718	0.264106	0.283621	0.241943	2.15224	2.22293	2.26208	66	1	0	0	26	3	3	0	0	0
146	0.571462	0.487606	0.431174	0.907134			3.92938			1.9545	1.32107	1.36141	0.102547	4.89452	5.09682	0.746367	0.592052	0.66534	2.41746	2.44676	2.29983	0.691568	0.472648	0.47466	0.675988	0.701946	0.676014	13.281	8.46443	9.79306	1.30457	1.39024	1.57553	0.229055	0.288507	0.205169	1.45849	1.52886	1.74768	71	0	0	1	30	0	0	0	0	0
147	0.30022	0.218956	0.312792	0.839037	0.863064	1.19963	13.3119	0.105502	0.119436	2.05063	1.13813	1.3698	0.366908	18.6656	8.22942	0.727376	0.59939	0.792416	1.59169	1.67937	1.5004	0.596515	0.363283	0.624723	0.782741	0.802529	0.719236	13.7755	7.51083	8.2264	1.70625	1.8263	1.60557	0.205741	0.308224	0.22091	1.98516	2.12533	1.88586	66	1	0	1	29	0	0	0	0	0
148	0.33	0.323746	0.377239	0.802667	0.852796	1.1755	9.47768	0.0673193	0.0696357	1.6568	1.2016	1.30555	0.271981	9.68965	9.94322	0.804572	0.604828	0.762619	1.81677	1.77829	1.795	0.560619	0.34408	0.519177	0.725412	0.753142	0.723533	11.5813	9.27015	9.17365	1.67433	1.80723	1.72591	0.18796	0.280455	0.15658	2.0645	2.26685	2.12478	79	1	0	0	24	0	0	0	0	0
149	0.411467	0.315231	0.428601	0.852911	0.792525	1.13003	7.67753	0.0755802	0.0678669	1.58247	1.02962	1.37688	0.258024	8.40954	10.7525	0.790104	0.68551	0.837813	2.12611	1.70814	2.03889	0.617186	0.39004	0.74542	0.708421	0.869092	0.720567	10.6365	6.95297	7.04571	1.65782	1.88095	1.51802	0.222666	0.332678	0.19121	1.96343	2.24921	1.86691	82	0	0	0	27	0	0	0	0	0
150	0.606858	0.638125	0.588215	0.964304	0.837813	0.884518	3.55814	0.0502296	0.0448555	1.38739	0.839496	0.841174	0.0505237	2.32186	5.32016	0.742663	0.886043	0.854288	2.85749	2.30171	1.8801	0.780928	0.914379	0.817195	0.682454	0.670935	0.686464	6.80301	4.3353	4.57118	1.21482	1.22359	1.35559	0.2269	0.248829	0.250039	1.28603	1.29579	1.381	80	1	0	1	28	5	10	0	0	0
151	0.341537	0.345757	0.24976	0.9021	0.798361	1.0371	9.0989	0.0802904	0.0634103	1.67886	1.33307	1.47595	0.200945	6.71341	3.86861	0.804994	0.726172	0.584666	1.76777	1.94602	1.54099	0.547347	0.522499	0.281647	0.720984	0.70837	0.735034	12.8225	9.55219	11.647	1.6944	1.67769	1.98937	0.245112	0.297985	0.303001	1.91664	1.86791	2.27069	76	1	0	1	28	0	0	0	0	0
152	0.651026	0.396417	0.516672	1.09136	1.2488	1.20031	3.31958	0.0755006	0.0443378	2.89574	1.3898	1.77477	0.0297471	1.69729	2.96617	0.871836	0.236734	0.516158	2.63726	1.97673	2.90395	0.957912	0.216908	0.469452	0.667016	0.927734	0.666628	14.8502	8.42844	11.8556	1.09791	1.59537	1.32994	0.275984	0.472579	0.234027	1.04149	1.53041	1.2702	71	0	0	0	28	2	2	1	0	0
153	0.368942	0.230054	0.37355	0.777954	0.830066	1.18696	9.33145	0.0820006	0.0858524	1.6174	1.01513	1.30634	0.278731	10.7615	8.41022	0.781538	0.510494	0.724327	1.39498	1.46142	1.38826	0.549482	0.283234	0.50392	0.750871	0.816059	0.749377	11.4568	7.97545	9.4929	1.61435	1.95182	1.60254	0.288742	0.383675	0.267576	2.10044	2.54716	2.11549	74	1	0	1	30	0	0	0	0	0
154	0.276917	0.509046	0.248227	0.838627	0.601589	0.817292	9.62102	0.0701337	0.0718801	0.964664	1.25089	0.77733	0.282615	10.9748	16.5287	0.651868	0.854228	0.839112	1.77742	2.59948	1.62611	0.442581	0.824926	0.560275	0.748783	0.711776	0.767496	7.50175	6.5849	4.82532	1.89753	1.48099	1.82308	0.27172	0.28127	0.276333	2.29578	1.7109	2.17289	84	1	0	0	27	1	2	0	0	0
155	0.243712	0.234298	0.254405	0.794858	0.645304	0.955142	14.0829	0.0893583	0.0992174	1.40524	1.16584	1.13467	0.353232	15.4306	12.343	0.610885	0.633525	0.764256	1.54443	1.5735	1.44944	0.369847	0.35138	0.506767	0.79378	0.85105	0.747809	10.0611	7.72658	6.94727	1.96168	1.90312	1.8796	0.319184	0.405465	0.352152	2.55037	2.3342	2.37953	71	1	0	1	29	0	0	0	0	0
156	0.322105	0.270215	0.21376	0.864605	0.679426	0.925454	10.6047	0.0668962	0.0772124	1.25673	1.13	1.06901	0.283276	11.6021	18.711	0.739592	0.79381	0.810585	1.62472	1.71976	1.38243	0.513897	0.482568	0.439034	0.773614	0.822514	0.844637	8.96823	6.75717	6.32812	1.90196	1.99751	1.97459	0.286841	0.344617	0.290481	2.25923	2.35909	2.30799	83	1	0	0	28	0	0	0	0	0
157	0.269486	0.312972	0.25846	0.858725	0.624401	0.834281	9.45604	0.0706121	0.0574509	1.66999	1.10093	1.13583	0.0272396	4.18906	5.16029	0.313303	0.627087	0.756176	1.8539	1.87963	1.47862	0.200206	0.363813	0.340457	0.748105	0.754479	0.745278	15.6237	8.76999	11.4314	1.92889	1.89983	1.91378	0.201512	0.331258	0.273976	2.20754	2.1392	2.21084	84	0	2	1	25	0	0	0	1	1
158	0.607539	0.29921	0.472311	0.859208	1.06419	1.51812	7.56312	0.0674485	0.0803676	2.27533	1.34992	1.56255	0.186887	6.13325	7.81543	0.924282	0.49833	0.669638	3.0496	1.84487	2.22399	1.0047	0.301489	0.511147	0.694777	0.741836	0.680719	14.224	9.94696	10.5426	1.12839	1.80074	1.54221	0.228172	0.37753	0.210155	1.42135	2.22311	1.83594	67	1	0	1	29	0	0	1	0	0
159	0.523695	0.346437	0.478295	0.716243	0.629218	0.948972	6.02218	0.0453419	0.0391216	0.927871	0.698034	0.785358	0.225798	14.1933	9.92749	0.584089	0.500835	0.903233	2.68942	1.94255	1.95628	0.607855	0.338259	0.780589	0.696248	0.82195	0.695194	5.52443	4.56501	4.56312	1.29026	1.64528	1.53756	0.214728	0.324176	0.269716	1.84924	2.34665	2.12808	76	0	0	0	24	0	0	0	0	0
160	0.590324	0.535835	0.477566	0.910604	0.984676	1.09125	2.35753	0.03113	0.0281172	2.13194	1.08057	1.43434	0.0307965	2.74023	1.86204	0.654899	0.448504	0.656678	3.03243	2.38528	2.5247	0.574021	0.378205	0.496983	0.663237	0.708521	0.662691	13.311	7.08207	9.87168	1.23964	1.50144	1.57905	0.188127	0.3062	0.213427	1.38062	1.64958	1.74009	78	0	0	0	29	1	1	0	0	0
161	0.0505009	0.131907	0.271313	0.890802	0.561169	0.643639	14.1575	0.0935506	0.102184	1.60468	0.640576	0.96493	0.355555	8.66491	23.0943	0.169181	0.552529	0.582614	1.08483	1.37857	1.12336	0.19888	0.281029	0.282657	2.19727	0.765606	0.772358	12.2418	4.368	6.2126	1.99791	1.97302	2.01498	0.595314	0.630115	0.820897	2.1727	2.11129	2.16107	75	0	0	1	27	0	0	0	0	0
162	0.581191	0.279885	0.465588	0.899978	0.85106	1.0967	6.0134	0.0590607	0.0626562	1.79904	0.946486	1.0895	0.0775067	8.45417	9.49009	0.824092	0.400976	0.647473	2.94025	1.84427	2.07608	0.887825	0.369611	0.530152	0.681366	0.78125	0.682745	10.3499	6.80646	7.56549	1.23606	1.82531	1.43035	0.20703	0.379697	0.257919	1.5056	2.02406	1.72092	69	0	0	1	30	0	0	0	0	0
163	0.250898	0.444537	0.250984	0.779647	0.519626	0.73329	10.4523	0.0504899	0.0492056	0.805086	1.03484	0.696337	0.291776	15.9838	14.6885	0.645005	0.880649	0.873706	1.52414	2.01417	1.35556	0.390796	0.72086	0.501572	0.777048	0.724733	0.803671	6.41685	5.92126	4.50044	1.98375	1.81035	1.98767	0.267618	0.234591	0.259989	2.50112	2.28086	2.53292	89	0	1	0	24	1	1	0	1	1
164	0.550847	0.289482	0.419719	0.879947	0.793624	1.02591	6.4291	0.0736336	0.0596379	1.36508	1.18306	1.15904	0.145888	6.01912	6.91301	0.861404	0.622805	0.724557	2.33583	1.42158	2.09615	0.876526	0.33706	0.588795	0.693894	0.769915	0.69889	8.81896	8.12747	7.64008	1.40983	1.85384	1.54741	0.231629	0.378191	0.215009	1.64073	2.12043	1.8305	79	1	0	1	23	0	1	0	0	0
165	0.436784	0.325371	0.455593	0.94202	0.891679	1.11993	8.40798	0.0780663	0.0728969	1.97208	1.18511	1.47585	0.101214	4.98271	4.6926	0.77607	0.249123	0.633853	2.21501	2.07358	1.93151	0.712104	0.38802	0.453881	0.696114	0.747581	0.698526	12.955	8.4997	10.0677	1.43365	1.70315	1.54408	0.231811	0.349514	0.253238	1.57843	1.86291	1.7139	72	0	0	0	29	1	1	0	0	0
166	0.764196	0.377704	0.479799	0.974801	1.1742	1.30776	2.21581	0.0486845	0.0473297	2.46255	1.17297	1.3306	0.0478718	1.39911	2.12279	0.819015	0.0889115	0.558763	3.34283	1.69727	1.90223	0.916458	0.0929108	0.372063	0.663791	0.805664	0.67597	12.0231	10.4658	11.2592	1.00018	1.81544	1.56184	0.21983	0.327169	0.251209	1.06105	1.9127	1.60678	81	1	0	1	26	0	0	1	0	0
167	0.418611	0.471813	0.346503	0.875081	0.70793	0.873968	5.4889	0.0585063	0.051873	1.21261	1.19253	0.914083	0.146997	5.69004	14.4692	0.668407	0.859613	0.793032	1.654	1.94474	1.39993	0.474007	0.706509	0.434778	0.706669	0.68664	0.707849	8.70669	6.56534	5.56357	1.73745	1.62563	1.80374	0.2337	0.280065	0.261862	2.08241	1.89303	2.13118	96	1	2	1	27	0	0	0	0	0
168	0.474277	0.365014	0.438741	0.859626	0.652134	0.799025	4.95559	0.0474327	0.0401353	1.20178	0.933292	0.827656	0.0563857	3.94483	7.27354	0.519538	0.396884	0.708775	2.39961	1.96818	1.76715	0.389208	0.207762	0.510525	0.683017	0.731495	0.693519	8.0008	7.56611	5.29713	1.48262	1.75637	1.60669	0.237512	0.353225	0.332729	1.69306	2.08274	1.88249	78	0	2		29	0	1	1	0	1
169	0.380485	0.270758	0.229068	0.883183	0.949889	1.18728	7.63232	0.0723704	0.0608814	2.03993	1.53804	1.45766	0.0964342	5.09736	5.21	0.694453	0.390996	0.687634	2.23359	1.82479	1.41355	0.60139	0.395619	0.337412	0.696314	0.756793	0.712347	12.3682	11.9941	11.8943	1.5747	1.72711	2.02856	0.232089	0.305501	0.302044	1.80671	2.0087	2.29901	74	0	0	1	28	2	3	0	0	0
170	0.397415	0.278973	0.405711	0.864405	0.699023	1.01071	11.9287	0.0812776	0.077879	1.32619	1.16831	1.13883	0.403637	10.2671	14.0015	0.704102	0.335421	0.72598	1.85223	1.77672	1.75248	0.609708	0.267588	0.508907	0.752851	0.822277	0.70817	7.93462	8.27508	7.2381	1.62417	1.81474	1.70216	0.276738	0.331711	0.246266	1.91865	2.11664	1.95342	76	0	0	1	26	0	2	0	0	0
171	0.63642	0.323135	0.521116	0.838247	0.972676	1.21991	4.90397	0.0728137	0.0602088	1.86712	0.92166	1.19486	0.0609152	6.87011	2.74949	0.851232	0.598454	0.826804	2.92771	1.82316	2.48599	0.945733	0.337366	0.764287	0.670704	0.717325	0.669218	9.71328	6.67354	7.75694	1.09461	1.83377	1.41312	0.236609	0.339694	0.18859	1.31842	2.16829	1.61705	68	1	0	0	28	0	0	0	0	0
172	0.637528	0.336314	0.43904	0.841115	1.14818	1.47753	3.56622	0.0577697	0.0546301	2.30379	2.04082	1.6078	0.0749324	1.1101	2.94928	0.875699	0.0924443	0.684165	2.46386	2.04741	1.90181	0.889707	0.143315	0.481232	0.668593	0.774726	0.668443	14.3379	17.2174	11.9872	1.2707	1.8008	1.66471	0.233908	0.262747	0.293354	1.56907	2.15273	2.01699	70	1	0	1	29	0	0	0	0	0
173	0.506601	0.335158	0.545582	0.779569	0.702727	0.970391	3.9803	0.0382422	0.0335772	1.20348	0.927515	1.13484	0.177515	3.91629	2.76505	0.629722	0.259972	0.858726	2.08451	1.91137	1.93658	0.54113	0.24082	0.764046	0.669248	0.699824	0.668245	7.65205	8.30344	7.02292	1.22038	1.50539	1.28592	0.179083	0.274924	0.189881	1.59443	1.93711	1.62016	82	0	0	0	26	0	0	1	0	0
174	0.557111	0.39339	0.391731	0.976263	0.869577	1.05013	5.16392	0.073037	0.0620182	1.75658	1.3531	1.47384	0.100465	6.12094	6.71629	0.856971	0.44541	0.723803	3.05036	2.25297	2.18565	0.849515	0.357481	0.408954	0.69019	0.777854	0.689438	13.0217	9.4784	11.9709	1.4337	1.61976	1.66577	0.228086	0.374835	0.227255	1.53987	1.77813	1.76981	80	1	0	0	27	0	0		0	0
175	0.816756	0.539676	0.669382	0.87274	1.38093	1.55678	1.90098	0.0395658	0.0327728	2.95203	1.74092	1.91867	0.0341793	0.675642	1.2891	0.931971	0.0370661	0.666505	3.63502	2.5248	2.85216	1.16957	0.455246	0.707999	0.65895	0.670166	0.661633	13.7464	14.2621	10.4432	0.752516	1.47786	1.09501	0.223107	0.312833	0.194107	0.849631	1.64485	1.25809	81	1	0	1	27	0	0	0	0	0
176	0.324729	0.25106	0.339395	0.856987	0.741117	0.99759	11.9494	0.108261	0.0973978	1.60176	1.1981	1.28062	0.461559	13.4038	13.3007	0.709003	0.708056	0.803895	1.86841	1.58853	1.63941	0.537098	0.406554	0.517482	0.742997	0.88363	0.769237	11.1789	7.80145	7.76756	1.75815	1.94746	1.78771	0.254066	0.374911	0.26645	2.06409	2.21204	2.06357	71	0	0	1	26	0	1	0	0	0
177	0.761838	0.461261	0.563341	0.941287	1.13943	1.24717	3.15794	0.0578773	0.0431875	2.29485	1.01433	1.42465	0.0369914	2.10189	2.89121	0.931306	0.489584	0.683451	3.43878	2.00308	2.28848	1.10689	0.339814	0.611564	0.664931	0.703721	0.673403	10.8512	7.77332	9.82253	0.975664	1.64298	1.36034	0.191909	0.360315	0.203706	1.0218	1.77674	1.4735	73	0	0	0	28	0	1	1	0	0
178	0.632051	0.370723	0.541917	0.83252			4.05375			1.56024	0.730416	1.01623	0.0742446	7.36935	5.66832	0.841472	0.747616	0.842865	2.60029	1.60255	2.24305	0.902242	0.435062	0.780918	0.673711	0.720232	0.675623	8.05987	4.93662	6.05832	1.16297	1.84558	1.3962	0.237149	0.392527	0.201826	1.37464	2.20464	1.66958	88	1	0	0	27	1	1	1	0	0
179	0.315684	0.3638	0.292926	0.768792	0.580735	0.839952	8.71932	0.0658365	0.0607551	1.10524	0.99012	0.905683	0.217479	15.5516	15.0704	0.571935	0.713397	0.787863	1.77957	1.83473	1.43695	0.339353	0.518757	0.443534	0.732215	0.775516	0.740614	8.83313	6.17044	5.92153	1.85721	1.78159	1.93496	0.312165	0.394327	0.345151	2.43363	2.28856	2.50045	93	1	0	0	24	0	0	0	0	0
180	0.474805	0.325224	0.403686	0.866104	0.822332	1.14947	5.31574	0.0496365	0.0431632	1.81043	1.38293	1.41868	0.105898	2.90387	3.35808	0.720362	0.421427	0.656932	2.3507	1.85494	2.3569	0.589238	0.182532	0.471968	0.684287	0.758146	0.67397	12.183	10.3284	11.1998	1.49262	1.79182	1.57276	0.244306	0.300433	0.221056	1.73972	2.05109	1.81656	67	1	0	1	23	0	0	0	0	0
181	0.60342	0.568978	0.604879	0.884687	0.888796	1.00323	2.30872	0.0364716	0.0389505	1.6967	1.03723	1.00115	0.0484518	1.61429	3.46962	0.570876	0.670241	0.767421	2.90513	2.18864	1.95984	0.524206	0.553166	0.707896	0.668329	0.675261	0.668966	10.7277	6.20325	6.7998	1.41505	1.52878	1.39915	0.233259	0.423012	0.281903	1.56525	1.73346	1.55079	82	1	0	0	29	2	3	0	0	0
182	0.233818	0.312803	0.26506	0.88197	0.693524	0.913541	12.2653	0.0914964	0.0957038	1.4858	0.885759	0.991039	0.306626	14.7515	13.2754	0.548361	0.697942	0.746224	1.58035	1.6642	1.33889	0.38133	0.456543	0.444189	0.838509	0.764974	0.749068	10.5743	5.09401	6.51738	1.87673	1.87083	1.95878	0.274406	0.392529	0.334366	1.90379	1.97054	2.0685	78	1	0	1	29	0	1	0	0	0
183	0.385113	0.404248	0.37726	0.944053	0.710253	0.843995	5.85756	0.0647075	0.0488042	1.30201	0.868883	1.02535	0.0940103	6.8938	6.81212	0.850716	0.785672	0.711793	1.79172	1.9544	1.71369	0.622809	0.615457	0.476811	0.694107	0.716404	0.703095	9.03321	5.88401	7.86943	1.73012	1.73665	1.69352	0.253186	0.376393	0.280473	1.82778	1.78369	1.78094	79	0	0	0	21	1	3	0	0	0
184	0.239917	0.24373	0.238339	0.804066	0.713824	1.12919	15.7418	0.103042	0.121932	2.07135	1.64327	1.33945	0.349541	11.6219	9.02342	0.455432	0.635457	0.575099	1.14151	1.43874	1.20482	0.238398	0.340139	0.319142	1.29058	0.796849	0.790593	19.2369	12.4677	10.7741	1.86269	1.92329	1.9438	0.220847	0.316481	0.320505	2.41077	2.41555	2.50127	69	1	0	1	28	0	0	0	0	0
185	0.291713	0.243165	0.258614	0.90122	0.689836	0.882432	13.1934	0.0774912	0.0770782	1.46967	1.37605	1.14095	0.348729	8.13155	13.5858	0.618814	0.426389	0.73433	1.7948	1.80429	1.52036	0.445539	0.291466	0.446409	0.793751	0.830078	0.799615	10.2541	9.30489	7.21938	1.83158	1.8445	1.86258	0.22557	0.306937	0.269212	2.03994	2.13006	2.08654	75	0	0	1	29	0	0	0	0	0
186	0.577221	0.347556	0.57776	0.682428	0.673422	1.0025	4.14079	0.0318483	0.0286414	0.94855	0.749141	0.765645	0.211704	8.87711	8.9139	0.641651	0.342681	0.823243	2.22407	1.09035	1.97351	0.612036	0.172256	0.781585	0.671556	1.12305	0.678629	5.8783	5.67522	4.25547	1.13471	1.68684	1.30777	0.200404	0.32114	0.262214	1.66771	2.48019	1.87915	91	0	1	0	29	2	2	0	0	1
187	0.391888	0.309478	0.261094	1.05845	0.80823	0.896993	8.44622	0.102031	0.073344	1.74403	1.50562	1.38462	0.206022	3.98031	7.3655	0.715434	0.607231	0.580857	2.26012	1.95055	1.7525	0.548842	0.37726	0.335457	0.728463	0.787203	0.762579	11.5558	10.387	10.3612	1.76922	1.86854	1.99504	0.253767	0.350381	0.245318	1.70444	1.81285	1.89404	65	0	0	1	28	1	2	0	0	0
188	0.507561	0.322736	0.407258	0.926622	0.839459	0.994467	5.32291	0.0812151	0.0653797	1.7428	1.5066	1.29203	0.058209	3.01579	3.17875	0.619792	0.299732	0.797735	2.56439	1.80224	1.92722	0.526084	0.263495	0.563753	0.688927	0.755008	0.699776	11.8347	12.5409	9.92115	1.59131	1.83774	1.7367	0.212361	0.298872	0.23829	1.75606	2.03421	1.88825	78	0	1	1	30	0	0	0	0	0
189	0.714472	0.583377	0.623181	0.985552	1.25931	1.29584	2.19583	0.0438312	0.0356149	2.99495	1.63512	1.768	0.031585	1.2399	2.19786	0.765013	0.118996	0.551076	2.94169	2.3845	2.37601	0.80271	0.251895	0.477142	0.666378	0.748572	0.667596	17.1459	11.1191	12.137	1.03965	1.31934	1.17254	0.241511	0.383106	0.287133	1.02608	1.39071	1.20057	79	0	0	0	30	0	0	0	0	0
190	0.730516	0.482562	0.580385	0.953498	1.07323	1.20886	2.53416	0.0483166	0.0423583	2.16517	1.53912	1.42109	0.0386767	2.19514	3.46818	0.797242	0.0558399	0.595853	3.44726	2.19953	1.91727	0.91324	0.434027	0.457536	0.663527	0.732422	0.671758	12.4976	9.41143	9.23083	1.0421	1.48539	1.40335	0.237882	0.370772	0.317895	1.09967	1.51582	1.43251	70	0	0	1	27	0	0	0	0	0
191	0.0934734	0.57444	0.569679	0.853673	0.405626	0.53786	38.5633	0.0972532	0.0843276	0.835953	1.00561	0.973191	2.34252	52.3678	50.4245	0.595852	0.374869	0.509865	1.0903	1.23237	1.02924	0.231407	0.273386	0.330587	1.54746			6.5776	5.43467	5.12899	2.05323	1.66811	1.81018	1.03309	0.644198	0.721603	2.23052	1.89383	1.93162	78	0	0	1	26	0	0	0	0	0
192	0.409631	0.269711	0.354977	0.874947	0.681334	0.924865	8.65667	0.0772326	0.0704407	1.44556	1.07218	1.05278	0.189479	5.49532	9.85941	0.672046	0.385331	0.758347	1.72089	1.61266	1.54844	0.508085	0.314131	0.523242	0.726399	0.762141	0.731244	9.01112	8.12397	6.93217	1.55601	1.83289	1.73074	0.322101	0.343977	0.310974	1.69771	2.09303	1.89104	72	1	0	1	29	0	0	0	0	0
193	0.533798	0.361119	0.347075	1.00307	0.845627	0.911266	3.61264	0.0567499	0.0424258	1.95132	1.91496	1.33573	0.0337712	0.725045	2.60984	0.489861	0.158594	0.598299	2.71481	2.19897	1.93845	0.405764	0.185495	0.326268	0.685239	0.753286	0.680623	12.5687	17.1243	9.96142	1.50133	1.75752	1.88307	0.261628	0.302947	0.281317	1.54039	1.77791	1.87445	82	0	1	0	26	0	0	0	0	0
194	0.371831	0.33192	0.397942	0.798867			7.91906			1.53681	1.07598	1.45304	0.169274	11.9864	9.40949	0.725259	0.733563	0.816188	2.0352	1.90446	2.01001	0.527387	0.48642	0.622641	0.70733	0.761262	0.715943	11.8446	7.33587	10.4054	1.73882	1.81924	1.63653	0.178876	0.305154	0.196849	2.14622	2.17866	2.0521	73	0	0	1	29	0	1	0	0	0
195	0.434867	0.268244	0.418522	0.865951	0.860433	1.0844	5.38299	0.0533374	0.058506	1.82868	1.42456	1.25811	0.108253	2.74302	4.60356	0.519826	0.155601	0.673193	2.2346	1.66337	2.18528	0.431036	0.0977398	0.553268	0.704443	0.890226	0.68176	12.9183	10.6984	8.72424	1.5163	1.8541	1.58191	0.230317	0.36349	0.244044	1.72205	2.20567	1.84844	82	1	0	0	28	0	0	0	0	0
196	0.527067	0.264323	0.362282	0.827245	0.998462	1.22494	5.00083	0.0694247	0.0733612	2.03505	1.28386	1.21116	0.108497	3.16676	5.2638	0.740253	0.177188	0.719956	2.63911	1.57994	1.74474	0.677084	0.24116	0.457724	0.674934	0.803842	0.687738	11.5907	10.0458	8.72137	1.3078	1.89467	1.7948	0.242703	0.386458	0.347141	1.52614	2.29172	2.04253	76	1	0	1	29	0	0	0	0	0
197	0.687808	0.311974	0.605809	0.977192	1.20541	1.32059	2.62447	0.0516697	0.0451487	2.59577	1.46767	1.63391	0.0527998	1.95901	3.21132	0.859496	0.136885	0.645664	3.19025	1.84096	2.92431	0.937423	0.173116	0.577951	0.665267	0.78125	0.66366	14.2682	12.2829	10.1559	1.10981	1.83101	1.24211	0.232794	0.37443	0.213153	1.16919	1.89973	1.30797	65	0	0	1	30	0	0	0	0	0
198	0.172197	0.155834	0.234183	0.90341	0.702662	0.669966	12.8774	0.114061	0.0976959	1.69468	0.73348	1.04922	0.256396	15.1186	17.3309	0.218223	0.51249	0.682766	1.21452	1.3019	1.26388	0.237564	0.277668	0.417406	2.09961	1.02539	0.792038	12.0414	4.32223	7.18113	1.84323	2.08108	1.90794	0.420949	0.656552	0.721977	2.10734	2.1972	2.16195	77	0	0	0	30	0	0	0	0	1
199	0.710723	0.378099	0.504707	0.809342	1.18751	1.57038	3.77452	0.046796	0.0410548	2.39554	1.46858	1.53256	0.0589614	3.59192	5.59598	0.856858	0.146522	0.609405	3.09821	1.78945	1.95209	0.999642	0.423587	0.464288	0.667174	0.692309	0.67286	13.0898	10.38	9.67113	0.956357	1.68008	1.61054	0.187599	0.297437	0.226774	1.20267	2.11524	2.01026	77	1	0	1	30	0	0	0	0	0
200	0.549064	0.437933	0.534476	0.807305	0.919418	1.16197	3.88757	0.0475634	0.0459786	1.73689	0.922214	1.25562	0.0926766	4.43479	2.80016	0.691261	0.580961	0.783173	2.63165	1.76626	2.17073	0.67625	0.38932	0.733894	0.669534	0.710736	0.667484	10.2247	5.95968	7.48257	1.29703	1.52471	1.24622	0.235556	0.358913	0.216454	1.55608	1.84891	1.52726	85	1	0	1	29	1	1	0	0	0
201	0.419326	0.289557	0.387389	0.857524	0.810074	1.13488	8.06957	0.0759811	0.0686906	1.67931	1.23092	1.24415	0.175083	7.87588	6.99656	0.776527	0.661564	0.687106	2.23265	1.74972	1.87518	0.639644	0.400087	0.505238	0.696413	0.729154	0.705655	10.6386	9.58564	8.63685	1.56018	1.86874	1.74897	0.239655	0.323402	0.212247	1.85554	2.16483	2.0704	88	1	0	0	27	0	0	0	0	0
202	0.496163	0.331093	0.478102	0.887513	0.772547	0.969694	5.93831	0.0693509	0.0593668	1.38391	1.03505	1.06206	0.0850807	4.29173	4.8374	0.700182	0.45104	0.755832	2.62468	1.81163	2.0714	0.583902	0.288969	0.662473	0.693139	0.785302	0.705178	8.48434	6.68465	6.52437	1.49416	1.78639	1.61321	0.2546	0.360221	0.256682	1.67443	2.0537	1.84156	80	0	0	0	29	2	2	0	0	0
203	0.318267	0.181409	0.313379	0.761861	0.798737	1.2193	11.029	0.0847454	0.0892775	1.69666	1.31256	1.41164	0.442988	9.80044	13.3598	0.722052	0.515256	0.791786	1.68992	1.46195	1.52499	0.537693	0.233158	0.527191	0.760105	0.843281	0.729867	12.3425	11.6365	9.86554	1.69525	2.01219	1.81022	0.231912	0.314288	0.208742	2.25823	2.63055	2.44615	71	1	0	0	28	0	1	0	0	0
204	0.200871	0.432795	0.353281	0.967481	0.548902	0.611571	11.3829	0.0646151	0.0626517	0.81157	0.970189	0.627779	0.148032	5.31511	18.5049	0.399388	0.869571	0.627428	1.17775	1.85095	0.914982	0.221358	0.673393	0.317411	1.75781	0.718491	0.899052	5.79971	5.60538	3.93435	2.16014	1.7709	1.92797	0.37799	0.345208	0.401071	2.16662	1.8438	1.97617	78	1	1	0	24	10	17	0	1	1
205	0.359467	0.279327	0.34266	0.89085	0.740305	0.932007	6.22558	0.0706692	0.05702	1.59281	1.2164	1.27383	0.125461	2.40671	4.64397	0.68181	0.416854	0.622723	1.80038	1.67739	1.82305	0.485897	0.187217	0.438704	0.706531	0.73606	0.702938	11.7589	9.8282	9.62714	1.68262	1.79843	1.75717	0.191045	0.27416	0.18326	1.88538	2.06401	1.96285	75	0	0	1	26	2	2	0	0	0
206	0.479674	0.316463	0.434864	0.810347	0.875369	1.26654	5.93386	0.060096	0.0555428	1.68893	1.20715	1.32411	0.153756	7.01482	6.94141	0.814705	0.500386	0.718211	1.84405	1.79594	2.05935	0.705444	0.300249	0.593698	0.696801	0.762534	0.702337	11.3795	8.66892	9.29201	1.56999	1.77356	1.59021	0.237441	0.346153	0.226077	1.97415	2.20541	1.97403	79	1	0	1	30	0	1	0	0	0
207	0.604215	0.249497	0.343259	0.827404	0.922519	1.17653	4.45313	0.0577134	0.0509439	1.54318	1.06583	1.11315	0.0911995	2.70083	3.89095	0.801251	0.546169	0.743864	2.36356	1.43325	2.01619	0.788067	0.201118	0.429194	0.673319	0.730994	0.672868	8.61563	9.45486	8.76064	1.13925	1.93007	1.68065	0.239065	0.324351	0.247564	1.39305	2.32619	2.03776	79	1	0	1	29	0	0	0	0	0
208	0.433455	0.339784	0.372869	0.855083	0.825207	1.15593	7.36204	0.0630155	0.0654862	1.80056	1.25307	1.1588	0.174522	8.30927	7.97131	0.691608	0.567092	0.654602	2.21035	1.94581	1.54451	0.550522	0.365457	0.42905	0.691504	0.702415	0.718146	11.9581	8.76846	8.38509	1.4748	1.51006	1.72958	0.227769	0.368563	0.301038	1.74671	1.80103	2.0356	66	1	0	0	30	0	0	0	0	0
209	0.299983	0.255314	0.246895	0.820289	0.715461	1.03945	9.44695	0.0783355	0.0719559	1.47229	1.27689	1.09027	0.167589	6.28485	7.04744	0.70273	0.496315	0.577527	1.7034	1.68542	1.63332	0.429012	0.262617	0.310931	0.724019	0.75174	0.742796	11.5594	11.0744	9.00053	1.82293	1.97711	1.97178	0.208821	0.28977	0.219737	2.28445	2.42324	2.4504	75	1	0	1	26	0	0	0	0	0
210	0.365939	0.318769	0.355011	0.883029	0.786414	1.03586	6.9604	0.0723917	0.0617196	1.8174	1.24895	1.24835	0.138417	9.98263	12.6155	0.545483	0.547282	0.733916	2.15204	1.91953	1.43903	0.36386	0.433221	0.43196	0.70486	0.78125	0.731711	13.0347	7.59614	7.33336	1.70581	1.8044	1.71087	0.255611	0.387485	0.314709	1.98364	2.13326	2.01618	67	0	0	1	29	0	0	0	0	0
211	0.703398	0.33944	0.632004	0.904422	0.942717	1.17636	3.88474	0.0512727	0.0412937	1.81206	1.14825	1.48763	0.0679383	3.36184	4.03676	0.766462	0.0836014	0.649313	3.63547	1.99309	2.71238	0.843318	0.225159	0.591429	0.667418	0.78125	0.670879	9.68134	8.3909	9.30038	0.929611	1.70992	1.18144	0.219275	0.344369	0.239573	1.07686	1.92495	1.33355	70	0	0	1	26	0	0	0	0	0
212	0.418322	0.502018	0.283664	0.955386			7.32464			1.43156	1.38237	0.970753	0.197714	7.07012	14.1452	0.597428	0.805925	0.778476	1.88245	1.94527	1.19268	0.432996	0.632299	0.382177	0.716507	0.710283	0.743023	9.93183	8.78251	6.68575	1.75975	1.64825	1.89628	0.228714	0.272008	0.291629	1.84413	1.79238	1.98312	80	0	0	0	25	2	2	1	1	1
213	0.134897	0.171721	0.282311	0.936977	0.746111	0.757916	11.877	0.107018	0.0925556	1.82443	0.870705	1.19616	0.287948	6.37912	14.0005	0.249908	0.556492	0.552807	1.23301	1.35439	1.26444	0.208058	0.243392	0.281698	1.3355	0.734557	0.72084	13.107	5.77317	8.53594	1.86809	1.962	1.92694	0.493848	0.554537	0.717999	1.91931	1.99842	1.95939	78	1	0	1	30	3	4	0	0	0
214	0.602937	0.308555	0.467126	0.883311	0.999816	1.26098	5.88219	0.0823055	0.0656112	1.88642	1.04543	1.36995	0.111841	7.02974	5.67456	0.860034	0.240944	0.725628	2.89906	1.66114	2.08205	0.953299	0.324638	0.591687	0.685862	0.77564	0.694486	11.8476	7.67561	8.56038	1.21915	1.80214	1.56253	0.250152	0.369469	0.20551	1.42992	2.09659	1.79857	72	0	0	0	30	0	0	0	0	0
215	0.263136	0.528362	0.224421	0.859897	0.535217	0.698007	8.72747	0.05606	0.0571317	0.897363	1.11642	0.667705	0.261935	9.35526	10.3508	0.402509	0.828982	0.772941	1.49752	2.2732	1.38267	0.311555	0.766326	0.348516	0.878906			6.1484	6.22752	4.69846	1.88357	1.53889	1.99901	0.365144	0.340976	0.436019	2.2562	1.85992	2.37669	85	1	0	1	26	2	2	0	0	0
216	0.306073	0.281341	0.292284	0.825105	0.721976	1.02767	9.7042	0.0756179	0.0647118	1.42552	1.09354	1.16845	0.249959	15.1827	9.54092	0.636033	0.621091	0.703961	1.71018	1.70304	1.55782	0.415901	0.365158	0.489446	0.725817	0.821072	0.746378	11.4613	6.91137	7.85851	1.74983	1.84464	1.83544	0.267137	0.361205	0.277457	2.20832	2.23234	2.22072	74	0	0	0	26	1	1	0	0	0
217	0.5807	0.373597	0.397288	0.860428	0.832247	1.11936	5.7279	0.0598456	0.0573567	1.37599	1.35187	1.08639	0.121053	6.38774	7.46355	0.823728	0.668955	0.738708	2.95769	1.69714	2.1259	0.838709	0.400548	0.570556	0.678179	0.701971	0.681918	8.14513	9.40071	6.61077	1.19758	1.77891	1.54027	0.249239	0.333514	0.247487	1.46273	2.03485	1.81021	76	1	0	1	30	1	1	0	0	0
218	0.521265	0.649792	0.564477	0.740738	0.615902	0.851077	4.37605	0.0301223	0.0323449	0.882797	0.736849	0.636334	0.205514	17.093	16.0745	0.594781	0.719135	0.871477	1.93677	2.24573	1.84152	0.531679	0.703727	0.743874	0.677443	0.677692	0.688949	5.21621	4.70494	3.5289	1.23812	1.09351	1.42371	0.245555	0.294164	0.308832	1.65343	1.5107	1.95938	86	0	0	1	27	0	0	0	0	0
219	0.766967	0.310241	0.582372	0.938302	1.41979	1.54359	2.37226	0.0503831	0.0418253	3.27009	1.30434	1.70202	0.0392185	1.73889	1.27371	0.895837	0.230683	0.5977	2.57049	1.77434	2.14899	1.01708	0.125638	0.490794	0.66463	0.797743	0.66975	15.0473	10.1185	12.8825	0.91824	1.87323	1.25269	0.233849	0.355846	0.237422	0.983771	2.01923	1.35322	78	1	0	0	30	0	1	0	0	0
220	0.489653	0.505764	0.41853	0.956055			4.75677			1.15243	1.11639	0.94168	0.0955061	3.18919	5.89975	0.778217	0.751458	0.8631	2.21936	2.21209	1.84325	0.637518	0.590577	0.615778	0.694828	0.694502	0.700528	8.56801	6.9308	6.72067	1.51698	1.47736	1.60955	0.23497	0.309804	0.233054	1.62651	1.58189	1.74583	78	0	0	0	30	1	1	0	0	0
221	0.194548	0.224668	0.276245	0.833786	0.607309	1.05905	14.996	0.0977438	0.100378	1.80467	1.459	1.22238	0.289852	9.21776	15.5578	0.523997	0.616284	0.723564	1.40441	1.58705	1.56829	0.312943	0.286489	0.41684	0.861827	0.807004	0.736103	14.589	13.2472	9.46172	1.8347	1.82134	1.81348	0.218274	0.272096	0.200042	2.14464	2.25359	2.2185	84	1	0	1	30	1	3	0	0	0
222	0.425938	0.275463	0.39871	0.804782	0.837385	1.24535	7.56434	0.0854593	0.0672782	1.53737	1.06724	1.19934	0.177745	13.2968	8.8168	0.715982	0.421474	0.667222	2.32681	1.63361	1.91592	0.580594	0.232893	0.473425	0.697142	0.816564	0.715419	10.7941	7.51241	7.81274	1.58078	1.95187	1.70726	0.233453	0.356737	0.232318	1.76147	2.26709	2.00338	70	1	0	1	26	0	0	1	0	0
223	0.769527	0.46099	0.603678	0.777604	1.17546	1.53656	2.11587	0.0356469	0.0344747	2.33251	1.50394	1.55289	0.0545184	1.41372	1.77433	0.71824	0.0677799	0.736344	3.44453	2.36993	2.19174	0.849455	0.113552	0.636948	0.659798	0.714181	0.660312	12.7881	11.1878	10.2199	0.866901	1.54019	1.41839	0.261497	0.352232	0.201465	1.09617	2.00561	1.80322	71	1	0	0	30	0	0	0	0	0
224	0.178635	0.267807	0.215058	0.817358	0.633518	0.981598	15.9459	0.0968208	0.116416	1.88885	1.32569	1.24787	0.349537	14.7415	12.1882	0.486414	0.693512	0.619522	1.38503	1.62912	1.25964	0.372543	0.385595	0.298706	0.942174	0.769816	0.789249	14.1681	9.1597	9.11547	1.842	1.83836	1.9429	0.284065	0.372475	0.35688	2.30752	2.27507	2.44936	67	1	0	1	30	0	2	0	0	0
225	0.348117	0.446743	0.343487	0.828093	0.750035	1.02245	10.0013	0.0781892	0.0738004	1.26576	1.7505	0.997056	0.223703	14.3701	7.32635	0.81423	0.675516	0.737407	1.63944	2.18552	1.37384	0.606508	0.515398	0.451482	0.738652	0.684872	0.749593	9.3706	12.4195	7.15076	1.80542	1.68937	1.8975	0.315895	0.247266	0.278429	2.14942	2.07449	2.2742	77	1	0	1	29	0	0	0	0	0
226	0.414751	0.232652	0.332709	0.881324	0.777534	1.08926	12.0973	0.100241	0.100077	1.60105	1.36765	1.29895	0.315203	13.1086	16.9654	0.817161	0.364101	0.795412	1.99645	1.70448	1.6864	0.710345	0.338196	0.505102	0.738938	0.903434	0.755592	10.9078	9.71128	8.1448	1.62421	1.86227	1.74437	0.218755	0.302942	0.235575	1.80775	2.12104	1.94986	73	0	0	1	26	0	0	0	0	0
227	0.224551	0.230383	0.315661	0.894101	0.672478	0.975513	12.6923	0.0797455	0.095869	1.88367	1.06638	1.00624	0.169963	5.65926	7.88417	0.588578	0.519768	0.722479	1.47048	1.60699	1.60718	0.390538	0.247575	0.441063	0.917525	0.752122	0.725758	12.8324	7.71522	6.77138	1.79632	1.96474	1.77071	0.312361	0.385879	0.305598	2.09623	2.28694	2.00267	72	1	0	1	27	1	1	0	0	0
228	0.582903	0.318408	0.336747	0.84535	0.862962	1.12736	4.81642	0.0611514	0.0523075	1.49952	1.76569	1.25924	0.0820829	1.63019	5.34995	0.834026	0.112282	0.817665	2.68177	2.10937	1.81845	0.847615	0.248273	0.447963	0.67915	0.719671	0.683723	9.69935	14.9708	8.77466	1.32522	1.73088	1.76981	0.23157	0.315843	0.279491	1.60004	2.03967	2.11001	77	0	0	0	30	1	4	0	0	0
229	0.348773	0.279357	0.246327	0.843713	0.872791	1.18524	6.19555	0.073208	0.0721577	2.07825	1.64345	1.61747	0.0808223	4.93773	4.12582	0.611346	0.59541	0.721658	1.96075	1.66284	1.4516	0.411507	0.321596	0.31233	0.69505	0.729632	0.708542	15.5107	12.437	13.7646	1.83783	1.94431	2.09422	0.23505	0.307167	0.244892	2.19733	2.32328	2.48769	76	1	0	1	28	0	1	1	0	0
230	0.491406	0.304458	0.433158	0.919546	1.13067	1.36581	5.08522	0.0832549	0.0643706	3.02822	1.90531	1.88228	0.0562739	2.02047	4.74575	0.741414	0.0731836	0.522992	2.30506	1.93016	1.90366	0.618547	0.20693	0.383573	0.674556	0.732422	0.682552	21.5528	16.9716	14.0883	1.39879	1.71506	1.55266	0.203287	0.278635	0.220622	1.51219	1.89441	1.73098	68	0	0	1	27	1	2	0	0	0
231	0.490715	0.336824	0.504476	0.88385	0.886596	1.19751	6.55087	0.0653108	0.0736175	2.10549	1.42412	1.62412	0.136971	5.64563	3.01842	0.836855	0.240181	0.732669	2.12816	1.9338	2.10886	0.77024	0.365655	0.690534	0.683089	0.727696	0.670897	14.4885	10.1621	9.29483	1.34186	1.54356	1.21456	0.301107	0.348068	0.252473	1.56096	1.76559	1.41313	67	0	0	1	30	1	2	0	0	0
232	0.156441	0.255726	0.310738	0.817004	0.616336	0.833455	14.8945	0.090594	0.109415	1.58537	0.981462	1.12718	0.336301	17.9972	21.3401	0.288448	0.702733	0.717294	1.28189	1.74062	1.24128	0.403399	0.557096	0.463493	1.36719	0.722601	0.761263	9.70673	5.71546	6.77991	1.70365	1.61709	1.87677	0.458864	0.417725	0.488548	2.12301	2.00419	2.25259	70	0	0	0	27	0	1	1	0	0
233	0.411222	0.444824	0.404358	0.845829	0.86707	1.16278	6.46569	0.0769622	0.0754998	1.95498	1.38608	1.00271	0.095507	6.63942	8.06492	0.601579	0.689703	0.801695	2.15735	2.3019	1.81768	0.453739	0.51704	0.616673	0.701993	0.701738	0.710129	14.368	10.4506	6.32354	1.65375	1.52556	1.66874	0.182139	0.277854	0.25385	2.01165	1.83622	2.00945	78	0	0	0	30	2	4	1	0	0
234	0.315301	0.317901	0.311115	0.833547			7.88248			1.18806	0.815182	0.806625	0.167766	4.37138	12.8654	0.270912	0.612083	0.665145	1.49212	1.36855	1.39215	0.285501	0.291477	0.288465	1.0498	0.772389	0.745853	8.51011	5.97126	6.55888	1.81015	1.978	1.88086	0.255496	0.359262	0.301958	2.1448	2.36011	2.27051	80	1	1	1	25	0	1	1	1	1
235	0.144032	0.18116	0.359943	0.878742	0.790911	1.01638	15.2161	0.152966	0.0972493	1.80583	1.03209	1.38316	0.54059	25.9066	26.5731	0.585769	0.526547	0.650255	1.19837	1.3737	1.24509	0.418413	0.313359	0.373457	1.16876	1.12305	0.793942	12.9401	6.48151	8.91349	1.81341	1.98259	1.87767	0.307046	0.465142	0.278658	2.02576	2.16999	2.13798	72	1	0	1	29	0	0	0	0	0
236	0.438216	0.264449	0.376288	0.932598	0.813727	1.00612	7.71253	0.0880455	0.068065	1.56031	1.33449	1.30073	0.139151	4.47836	5.71169	0.77966	0.478309	0.591643	2.19107	1.66317	2.03057	0.619788	0.239012	0.420641	0.706606	0.77057	0.708574	10.5054	10.2248	8.94756	1.619	1.98145	1.71282	0.290879	0.360237	0.264467	1.7554	2.21745	1.86394	72	1	0	1	26	0	0	0	0	0
237	0.176302	0.188019	0.19249	0.853205	0.757665	0.72148	8.5734	0.0808691	0.0817274	1.88207	0.93175	1.31482	0.158227	11.7299	7.8235	0.325353	0.475445	0.538331	1.48175	1.52083	1.38573	0.197635	0.319154	0.31231	1.48926	0.805748	0.732533	13.3829	5.88687	9.43741	1.73784	1.96718	1.92088	0.442901	0.541038	0.681795	2.00536	2.24634	2.21966	70	0	0	1	29	1	1	0	0	0
238	0.491684	0.595649	0.306742	0.922687	0.987456	1.09536	4.19818	0.061699	0.0420722	2.24642	1.21972	1.02824	0.0357343	2.92719	4.59933	0.674338	0.776923	0.777039	1.91409	2.08864	1.4751	0.506107	0.681816	0.407961	0.685901	0.683629	0.69015	15.7914	6.61741	8.36309	1.61399	1.29217	1.91935	0.239552	0.323775	0.321477	1.75237	1.39994	2.12851	65	0	0	0	20	4	10	0	0	0
239	0.552565	0.233413	0.49231	0.850252	0.868254	1.13961	4.89311	0.0579412	0.0448735	1.56269	1.2655	1.35311	0.122701	3.20263	4.08972	0.809281	0.139365	0.787426	2.49944	1.49729	2.22478	0.794381	0.129247	0.634077	0.672972	0.956465	0.675372	9.49924	11.3783	8.67798	1.34	1.83073	1.52437	0.176293	0.303256	0.187489	1.6382	2.19008	1.82457	70	0	0	1	24	2	2	0	0	0
240	0.493949	0.314604	0.406966	0.771194	0.821611	1.15695	6.15058	0.0800543	0.0692857	1.4406	1.09026	1.10494	0.195961	15.3237	6.23378	0.65139	0.749914	0.816885	2.40336	1.59838	1.89806	0.597809	0.450129	0.640143	0.686022	0.775785	0.696531	9.14439	6.75419	6.6467	1.40188	1.89148	1.73716	0.273827	0.431063	0.279491	1.82124	2.40677	2.21775	72	1	0	1	29	0	0	0	0	0
241	0.233623	0.270142	0.265187	0.809829	0.707847	1.09045	14.6797	0.100346	0.106447	1.58634	1.46547	1.20939	0.441841	14.4469	16.9224	0.55298	0.671626	0.756952	1.47443	1.70772	1.4118	0.368303	0.431371	0.433144	0.82067	0.809613	0.773357	11.6891	11.218	8.5379	1.78889	1.77714	1.80339	0.227287	0.28375	0.227584	2.2486	2.22794	2.22135	66	1	0	1	30	0	0	0	0	0
242	0.284451	0.298983	0.362296	0.970679	0.799547	1.00098	11.8516	0.0943661	0.0889362	1.78657	1.1838	1.33159	0.268981	11.635	15.4784	0.692468	0.715815	0.629452	1.74177	1.8507	1.60021	0.505195	0.464364	0.37827	0.797515	0.77331	0.719749	12.8276	7.93595	9.59081	1.71177	1.76526	1.6869	0.254356	0.406015	0.250675	1.79008	1.87883	1.82867	71	1	0	1	30	1	2	0	0	0
243	0.873379	0.624167	0.734744	0.935779	1.59987	1.72136	1.3875	0.0309607	0.0244148	4.52768	1.68872	2.21777	0.0188958	0.540792	0.583937	0.713776	0.131432	0.485368	2.87782	1.68299	2.62218	0.850526	0.119131	0.458694	0.658928	0.73093	0.662856	22.272	11.9196	15.5355	0.630936	1.23001	0.949922	0.211169	0.30757	0.218216	0.654798	1.31325	1.03671	77	1	0	1	29	1	1	0	0	0
244	0.587564	0.248828	0.479657	0.898108	0.933039	1.23287	8.05561	0.101218	0.0751498	1.90002	1.59754	1.5883	0.14518	3.63693	4.78452	0.833236	0.130129	0.673939	2.88133	1.69571	2.59702	0.867411	0.183169	0.605367	0.688297	0.806963	0.693443	12.4649	12.803	11.395	1.32531	1.96269	1.53789	0.221324	0.322114	0.19587	1.47895	2.22195	1.73938	72	1	1	1	29	0	1	0	0	0
245	0.742496	0.527963	0.561962	0.966793	1.31939	1.3944	2.72802	0.0558824	0.0439302	3.05512	1.53233	1.68958	0.0336748	2.87434	3.06787	0.918289	0.212931	0.608135	3.23894	2.60627	2.58848	1.09699	0.597279	0.538261	0.662771	0.732422	0.672421	17.0395	9.27579	10.7403	0.962245	1.38667	1.32155	0.243118	0.453747	0.260879	0.988009	1.39935	1.39449	66	0	0	0	29	0	0	0	0	0
246	0.386745	0.234976	0.406395	0.854758	0.731453	1.0036	9.64703	0.0840607	0.0801739	1.40898	1.38217	1.17641	0.235159	5.72936	11.0541	0.756754	0.311666	0.778831	2.20094	1.77105	2.0669	0.628794	0.184571	0.581339	0.715981	0.795916	0.7283	9.93382	11.6216	7.11554	1.70676	1.94661	1.73821	0.291375	0.321112	0.24552	2.00135	2.29445	1.98836	65	1	0	0	30	0	1	0	0	0
247	0.599439	0.462487	0.49889	0.982485	0.822178	0.897952	4.96302	0.0724357	0.0559561	1.70885	1.174	1.29612	0.065183	5.1111	4.30191	0.792308	0.609431	0.693892	2.46278	2.06296	1.84424	0.78811	0.554317	0.528805	0.689397	0.706973	0.689236	10.2475	6.88404	8.46055	1.41104	1.46751	1.48536	0.260122	0.432552	0.298654	1.39575	1.47882	1.51835	67	0	0	0	30	0	0	0	0	0
248	0.400119	0.166922	0.301098	0.853576	0.817734	1.26876	13.9474	0.0960167	0.119133	1.82196	1.4746	1.32162	0.346364	7.65157	10.9554	0.859206	0.429855	0.777695	1.74609	1.33267	1.50182	0.724238	0.236327	0.520691	0.773656	0.940231	0.781772	12.0712	12.1806	8.99908	1.66274	2.05407	1.80222	0.271762	0.320884	0.257276	1.90602	2.46718	2.12581	73	1	0	1	27	0	0	0	0	0
249	0.497825	0.278766	0.411624	0.761751	0.789072	1.08239	6.41825	0.0619725	0.059642	1.19506	0.852411	0.97629	0.133606	8.80973	6.82632	0.77251	0.592903	0.81027	2.22813	1.69033	1.89873	0.727223	0.314029	0.603053	0.680553	0.73296	0.690826	6.84539	6.17713	6.49705	1.27593	1.89027	1.65574	0.293428	0.359631	0.253215	1.70544	2.51928	2.18703	84	1	1	1	26	0	0	0	0	0
250	0.686349	0.425897	0.570711	0.856918	0.878363	1.04347	3.35498	0.046528	0.0442727	1.54786	1.03917	1.16242	0.0590868	2.981	2.55062	0.836539	0.338463	0.811675	2.18261	2.22144	2.43987	0.919997	0.331068	0.726019	0.671324	0.726722	0.672927	8.72827	8.31673	7.85558	1.13674	1.69067	1.40474	0.189877	0.330926	0.199071	1.30177	1.95658	1.61043	84	0	0	1	27	0	0	0	0	0
251	0.484526	0.212742	0.340903	0.921388	0.835509	0.984649	7.45238	0.0727783	0.0536079	1.80583	1.00589	1.29102	0.0999112	6.08395	5.81977	0.801027	0.217255	0.721073	2.63537	1.71389	2.05418	0.750994	0.245536	0.436527	0.696768	0.835563	0.698471	11.2819	7.34903	8.75165	1.41306	1.92579	1.7425	0.246437	0.362186	0.224434	1.60707	2.08863	1.88829	73	0	0	0	23	0	1	0	0	0
252	0.393617	0.236109	0.283223	0.795754	0.671269	0.968988	7.78102	0.0593848	0.0532134	1.15203	0.978937	1.08698	0.280865	7.87568	8.99592	0.767443	0.48125	0.79726	2.05064	1.5872	1.56146	0.576641	0.248592	0.441673	0.700562	0.889073	0.719482	8.81797	7.17949	8.1971	1.75511	2.04431	1.92723	0.325866	0.363661	0.294866	2.29242	2.56417	2.42294	87	1	0	0	30	0	0	0	0	0
253	0.444556	0.278472	0.454383	0.819688	0.853585	1.17933	7.9218	0.0860215	0.0907866	1.68878	1.46097	1.32638	0.166798	7.21871	7.38695	0.791127	0.434204	0.684381	2.02124	1.75742	2.12967	0.64558	0.247549	0.549599	0.716001	0.759412	0.707632	11.3367	13.6935	9.81617	1.53079	1.81682	1.61003	0.210533	0.252104	0.179978	1.89777	2.25809	1.97673	89	1	0	1	24	0	2	0	0	0
254	0.42318	0.2163	0.328602	0.981569	0.83982	0.963101	7.42598	0.0799403	0.0665223	1.74019	1.62214	1.28171	0.133451	3.58073	5.50338	0.770411	0.17372	0.733561	2.09845	1.69446	1.62724	0.615812	0.12219	0.485387	0.708508	0.878906	0.713542	11.9693	14.1013	9.34389	1.7131	2.04806	1.8688	0.295018	0.333234	0.322284	1.71449	2.11427	1.93516	71	1	0	1	26	0	0	0	0	0
255	0.182539	0.202335	0.228133	0.777787	0.66869	1.02595	15.3782	0.0859502	0.0976111	1.53842	1.24949	1.12179	0.463971	25.1829	14.7095	0.609879	0.763188	0.803087	1.42579	1.57954	1.41947	0.419963	0.480882	0.507505	0.840032	0.840255	0.740127	11.5224	9.01101	7.50275	1.87048	1.79254	1.76317	0.241452	0.319543	0.220329	2.38861	2.32182	2.21597	72	1	0	1	29	0	0	0	0	0
256	0.591024	0.285308	0.424232	0.908721	0.996748	1.17944	5.25769	0.0703452	0.0491812	2.17019	1.4455	1.21482	0.0814285	2.90739	5.27701	0.827154	0.425772	0.660966	1.85127	1.31555	1.96563	0.780544	0.203072	0.48317	0.690262	0.767083	0.689775	12.4296	11.5218	7.80928	1.23857	1.88533	1.6342	0.247684	0.344355	0.297065	1.40573	2.13398	1.85121	72	1	0	1	30	0	1	0	0	0
257	0.275997	0.184042	0.260099	0.80793	0.680798	0.970147	14.524	0.0813003	0.0970855	1.4808	1.09651	1.0155	0.264954	5.86881	5.92285	0.497197	0.273342	0.740905	1.71912	1.47754	1.53796	0.455338	0.187552	0.465218	0.834451	0.848757	0.734034	10.0936	8.72984	6.72349	1.6939	1.92545	1.85489	0.274596	0.372195	0.324318	2.08318	2.37627	2.21022	75	1	0	1	28	0	0	0	0	0
258	0.471347	0.211722	0.419609	0.793963	0.804224	1.14813	5.55337	0.0507035	0.056006	1.39651	1.22875	1.23796	0.171962	4.24408	4.65976	0.785467	0.398104	0.706446	1.78805	1.48349	1.95121	0.634064	0.14385	0.517512	0.687956	0.811499	0.690124	12.3287	11.2869	9.70876	1.43723	1.89589	1.49855	0.22114	0.265371	0.17186	1.84328	2.43525	1.90563	80	1	0	1	28	0	0	0	0	0
259	0.239935	0.214924	0.245748	0.834506	0.735938	1.16748	13.9174	0.109691	0.109535	1.7799	1.46252	1.4057	0.423981	13.9844	17.1498	0.667171	0.693984	0.658482	1.43369	1.43025	1.24956	0.4343	0.40035	0.384139	0.850091	0.872226	0.794654	14.1155	11.7994	10.8206	1.71141	1.90148	1.87874	0.240665	0.311392	0.247023	2.11781	2.35494	2.32715	76	1	0	1	29	0	1	0	0	0
260	0.189357	0.23131	0.225196	0.708383	0.556401	0.945423	16.1186	0.0621828	0.0957973	0.966265	0.780475	0.808539	0.447428	23.9276	20.0874	0.5739	0.787933	0.663372	1.44567	1.47503	1.27862	0.366421	0.496369	0.350884	0.868115	0.830078	0.949374	7.32125	5.28847	5.11895	1.82697	1.77307	1.88068	0.251479	0.324423	0.27798	2.30355	2.5717	2.4782	83	1	0	0	26	1	1	0	0	0
261	0.62474	0.3017	0.474654	0.894544	1.20922	1.3999	3.43507	0.0553011	0.045638	2.73278	1.43149	2.01154	0.0791542	3.1486	3.91788	0.868391	0.142826	0.590121	2.85078	1.87109	2.35857	0.897012	0.330027	0.474444	0.666038	0.719204	0.671986	15.6678	12.1096	13.7599	1.22736	1.77667	1.53592	0.206654	0.342585	0.205897	1.3509	2.01523	1.71669	73	0	0	1	30	0	1	0	0	0
262	0.471099	0.241796	0.370204	0.760055	0.739533	1.07275	5.60593	0.0523811	0.047345	1.38258	1.24266	1.11235	0.158413	4.33671	6.91893	0.541157	0.323573	0.827808	2.35355	1.84099	1.56474	0.483412	0.173828	0.583134	0.706414	0.780613	0.701077	8.67974	10.8769	7.0039	1.50305	1.89135	1.67144	0.259557	0.304972	0.297138	1.89296	2.46891	2.17168	77	1	0	0	25	1	1	0	0	0
263	0.312758	0.288484	0.324057	0.849092	0.702492	0.980942	8.72517	0.0826574	0.070605	1.66391	1.28444	1.24615	0.146488	6.78383	9.88489	0.717403	0.64572	0.71859	1.63619	1.68101	1.05675	0.459266	0.409072	0.375907	0.723822	0.747943	0.912076	12.6821	10.0148	10.6395	1.76066	1.86599	1.77981	0.229826	0.281386	0.314848	2.12631	2.16638	2.0644	78	0	0	1	30	1	1	0	0	0
264	0.614467	0.4255	0.517083	0.853078	0.926676	1.11543	3.57465	0.0447099	0.0399933	1.61354	1.16048	1.04734	0.0638972	1.90488	4.56413	0.780607	0.357858	0.811594	2.87298	2.20042	1.89353	0.757289	0.234277	0.644594	0.666647	0.731075	0.673522	9.00254	8.08826	7.21799	1.30129	1.58166	1.62023	0.254761	0.278836	0.217284	1.52518	1.86098	1.89351	84	1	0	1	27	0	0	0	0	0
265	0.463997	0.364194	0.456726	0.882884	0.933943	1.20815	6.45127	0.0718753	0.064987	2.11906	1.17113	1.45933	0.144198	6.16552	7.33709	0.765198	0.595413	0.646136	2.07617	2.00648	1.78102	0.634797	0.439138	0.46709	0.689673	0.720513	0.688572	14.0732	7.43878	9.08209	1.49378	1.55971	1.51808	0.215112	0.346298	0.250747	1.72229	1.77014	1.69418	68	0	0	1	30	0	0	0	0	0
266	0.238995	0.259096	0.300737	0.926901	0.672438	0.94475	11.8774	0.0914845	0.0940704	1.53221	0.981381	1.20247	0.366982	11.2866	11.5131	0.681163	0.652432	0.593211	1.49696	1.58591	1.31881	0.366764	0.409887	0.380935	0.804061	0.77511	0.738035	11.6724	6.6705	8.51135	1.69853	1.80883	1.78703	0.323071	0.440967	0.300964	1.75129	1.87869	1.83165	83	1	0	1	26	0	0	0	0	0
267	0.763525	0.533368	0.565686	0.917407	1.2566	1.41237	3.0173	0.052663	0.0508719	2.70662	1.02816	1.79736	0.0338654	2.15484	1.78644	0.835896	0.331048	0.526358	3.09656	2.30755	2.55162	0.981728	0.522276	0.449039	0.663498	0.687332	0.674621	14.584	6.23891	13.0993	0.809548	1.417	1.34584	0.261647	0.430635	0.233617	0.88734	1.5829	1.45722	65	0	0	0	30	1	1	0	0	0
268	0.310819	0.248057	0.296481	0.807794	0.673628	1.01841	11.469	0.076461	0.0854687	1.5769	1.11772	1.16291	0.373586	8.25812	14.2448	0.645227	0.500084	0.792804	1.63212	1.60403	1.63085	0.43271	0.279517	0.539255	0.746955	0.767096	0.718878	11.5653	8.39312	7.3086	1.74704	1.87363	1.77467	0.264662	0.321795	0.259122	2.09875	2.37767	2.17132	79	1	0	1	23	0	0	0	0	0
269	0.249355	0.291583	0.266561	0.78878	0.543685	0.797332	11.5468	0.0586819	0.061794	1.02397	0.963144	0.890418	0.349547	13.6571	9.38419	0.475492	0.682397	0.872549	1.45343	1.7582	1.57089	0.317505	0.433481	0.658658	0.819883	0.810264	0.798026	7.32268	6.5031	5.24178	1.84347	1.85302	1.84641	0.325455	0.355275	0.330099	2.37952	2.34593	2.35051	90	0	0	0	26	0	1	0		1
270	0.433407	0.338095	0.402607	0.848387	0.744805	1.02669	8.98522	0.0840155	0.0671611	1.66798	0.949533	0.940072	0.1605	8.50036	10.7551	0.863214	0.606056	0.669684	1.834	1.79211	1.9226	0.75237	0.43878	0.545755	0.717852	0.708454	0.707395	11.7081	5.20203	5.47571	1.48038	1.64246	1.659	0.340487	0.452428	0.385036	1.86427	2.00436	2.00234	75	1	0	1	28	0	0	0	0	0
271	0.288388	0.360764	0.307242	0.803867	0.710426	0.959599	11.6525	0.0869623	0.0837388	1.52423	1.089	1.05315	0.281209	17.7714	15.2157	0.624903	0.720158	0.661751	1.6798	1.90608	1.29827	0.465778	0.507586	0.393562	0.756988	0.753282	0.798514	10.6303	5.84505	6.64178	1.8007	1.69269	1.81701	0.248899	0.37945	0.325534	2.25494	2.10796	2.29267	76	0	0	0	30	1	2	0	0	0
272	0.243261	0.195435	0.323812	0.947685	0.635328	0.947949	15.5404	0.12195	0.0855806	1.53612	1.16119	1.18638	0.390228	17.3535	21.4257	0.62469	0.39893	0.708123	1.48111	1.58018	1.42843	0.426705	0.326855	0.430925	0.830266	0.941235	0.763698	11.8979	6.97395	7.46176	1.80663	1.87505	1.77674	0.307751	0.390427	0.282334	1.91635	2.02487	1.93824	68	0	1	0	29	1	1	0	0	0
273	0.150512	0.284899	0.247189	0.89131	0.620927	0.818286	13.087	0.0798863	0.0862895	1.7015	0.788159	0.954998	0.107306	12.7312	8.04426	0.102126	0.737574	0.624774	1.29607	1.59679	1.19759	0.297924	0.49765	0.352486	1.9043	0.730051	0.7653	11.594	5.30412	7.01865	1.78623	1.72277	1.90137	0.390354	0.476014	0.60937	2.08007	1.94791	2.19407	85	0	0	0	24	1	1	0	0	1
274	0.709272	0.297591	0.583237	0.828609	1.10037	1.34609	3.37377	0.0436055	0.0372407	1.98948	0.911291	1.31388	0.145762	5.16788	3.33083	0.84482	0.397002	0.78302	2.54067	1.38397	1.79506	0.954259	0.190744	0.671605	0.669604	0.783153	0.678812	11.0985	7.07205	8.01182	0.98375	1.74611	1.3328	0.196954	0.399138	0.152437	1.11945	2.09237	1.52135	74	1	0	0	29	0	0	0	0	0
275	0.606175	0.486879	0.483817	0.935147	0.965954	1.09676	4.26415	0.0492711	0.0337267	1.94197	1.26155	1.38316	0.0629338	2.8792	3.64442	0.827579	0.478135	0.663511	2.1887	2.07579	2.20677	0.843819	0.341379	0.546375	0.679736	0.724451	0.683449	10.5838	8.81836	9.8044	1.29332	1.44718	1.5326	0.208901	0.315122	0.239869	1.411	1.5772	1.6609	78	0	0	0	30	0	0	0	0	0
276	0.383062	0.370924	0.434475	0.72015	0.64985	0.929408	5.86905	0.0504025	0.0460856	0.895906	0.825015	0.740848	0.177054	14.7865	5.5945	0.74256	0.649851	0.718653	1.94938	2.02011	1.71203	0.56596	0.424823	0.535511	0.690679	0.693984	0.707922	6.03226	5.21801	4.82205	1.61177	1.66152	1.59853	0.308452	0.301845	0.264419	2.2166	2.30036	2.21085	80	1	1	1	24	3	3	0	1	0
277	0.573017	0.357067	0.384972	0.892012	1.03808	1.26733	4.883	0.0790974	0.0663654	2.1877	1.26961	1.66769	0.0909494	6.32441	5.76019	0.863071	0.462294	0.681432	2.49266	1.86565	1.64516	0.849423	0.335398	0.433419	0.675052	0.75043	0.686473	14.3302	8.67015	12.6761	1.2914	1.73419	1.59818	0.277427	0.457767	0.315307	1.46584	1.9699	1.83293	70	0	0	1	27	3	3	0	0	0
278	0.274351	0.352272	0.272512	0.763165	0.671063	0.992197	9.55242	0.0662615	0.0728191	1.37444	1.33749	1.14071	0.126123	14.3611	9.68392	0.53504	0.83828	0.723198	1.75863	1.6645	1.508	0.304827	0.542305	0.448143	0.742185	0.746656	0.769188	11.7177	8.90684	7.96646	1.92389	1.89966	1.96447	0.199157	0.240151	0.235488	2.56077	2.53791	2.54647	90	1	1	0	23	1	1	1	0	0
279	0.591339	0.383375	0.486412	0.873543	0.867216	1.12027	6.14098	0.0790895	0.0652407	1.75648	1.20389	1.37961	0.109699	4.79768	6.9767	0.693092	0.175648	0.69646	3.00691	2.18836	2.03446	0.726954	0.371103	0.577368	0.686417	0.732422	0.697035	11.18	7.73098	8.24751	1.21843	1.5714	1.49829	0.247411	0.407835	0.237528	1.38683	1.78868	1.66678	78	0	0	1	27	0	0	0	0	0
280	0.25995	0.207848	0.301695	0.926106	0.720054	0.988751	13.2698	0.0953389	0.101352	1.79483	1.36474	1.30137	0.29302	9.96564	16.9163	0.666587	0.410559	0.70423	1.59849	1.63427	1.31323	0.467294	0.283665	0.42123	0.766079	0.778742	0.760587	13.0602	9.27881	8.26353	1.71354	1.84653	1.84474	0.275668	0.358145	0.288893	1.9327	2.01513	2.0086	70	0	0	1	29	1	4	1	0	0
281	0.450581	0.237826	0.370416	0.811224	0.998218	1.43343	9.33331	0.0897377	0.0836377	2.27793	1.5754	1.65626	0.136106	6.82649	4.92794	0.739823	0.14289	0.644082	2.36859	1.83412	2.156	0.633229	0.230901	0.44811	0.699115	0.859755	0.706369	17.1219	12.0676	13.0963	1.44973	1.78109	1.7113	0.238536	0.30551	0.203653	1.83637	2.28275	2.14331	74	1	0	0	27	0	1	0	0	0
282	0.458703	0.177322	0.362392	0.986822	1.12969	1.17862	3.4054	0.0597827	0.0390952	2.69221	2.43767	1.89617	0.0398231	0.446374	1.15075	0.772405	0.243076	0.642352	2.11694	1.48767	1.67926	0.62744	0.072438	0.396452	0.672298	0.722155	0.676966	17.8851	21.6829	13.8879	1.51538	1.95406	1.72164	0.249633	0.299963	0.308301	1.50197	1.99345	1.73727	66	1	0	0	28	0	0	0	0	0
283	0.380968	0.711475	0.36724	1.09397	0.533719	0.536786	7.88093	0.0559108	0.0505181	0.955879	1.26597	0.734632	0.106914	2.67388	17.1514	0.355151	0.937513	0.787088	1.61875	3.51319	1.08996	0.227777	1.07859	0.36151	0.789841	0.686716	0.782135	6.45977	5.2626	4.35556	1.86889	1.13206	1.83067	0.331713	0.26367	0.464851	1.71694	1.04164	1.6903	89	0	0	0	27	0	0	0	0	0
284	0.585687	0.385848	0.559761	0.888648	0.937672	1.20672	4.78988	0.0592062	0.0516308	1.83306	1.11916	1.47357	0.113552	5.52238	6.63926	0.753464	0.303102	0.743727	2.47244	1.90271	1.99301	0.758759	0.439756	0.625495	0.680109	0.725092	0.683368	11.4679	7.00914	8.97639	1.25397	1.68421	1.40202	0.255893	0.396286	0.294778	1.44222	1.94385	1.61732	77	0	0	0	27	1	3	0	0	1
285	0.128967	0.346003	0.265955	0.801071	0.655864	0.809959	15.4381	0.114644	0.108713	1.49828	0.941671	0.942933	0.497734	25.3185	26.1587	0.35099	0.893726	0.748137	1.15178	1.86348	1.19801	0.369415	0.794546	0.416233	1.3916	0.747364	0.796804	9.99669	5.00224	6.06216	1.95101	1.66483	1.89973	0.418206	0.407946	0.473143	2.16391	2.00913	2.26361	70	1	0	0	30	1	1	0	0	0
286	0.664783	0.28316	0.433736	0.909928	1.18182	1.37477	4.50739	0.0679565	0.0599618	2.44572	1.47914	1.71263	0.0906516	2.04582	3.98285	0.9281	0.130718	0.607997	2.48088	1.78529	2.15534	1.04666	0.236448	0.430847	0.673628	0.732887	0.684447	13.8653	11.9457	12.4289	1.10576	1.74737	1.58	0.245067	0.322519	0.227823	1.217	1.91442	1.72178	65	1	0	1	29	0	0	0	0	0
287	0.41503	0.215421	0.388532	0.877559	0.835104	1.16305	9.03238	0.0846292	0.082572	1.73444	1.39399	1.39062	0.136253	6.16972	7.22271	0.830769	0.335073	0.701533	2.13042	1.66216	1.87982	0.695978	0.202162	0.545584	0.718347	0.85198	0.737083	12.6989	11.5378	9.76663	1.58522	1.93949	1.71696	0.243644	0.332151	0.204563	1.88358	2.24234	2.02538	78	0	0	0	27	1	2	0	0	0
288	0.609606	0.302552	0.431522	0.920102	0.948438	1.18438	5.49939	0.0860708	0.0664194	1.84818	1.13072	1.208	0.046435	4.18446	5.39298	0.845902	0.256519	0.688234	3.28696	2.04715	2.34123	0.928244	0.381944	0.560177	0.676976	0.776781	0.682818	10.9525	8.07369	7.22622	1.21022	1.80715	1.47633	0.228887	0.387782	0.258804	1.33534	2.04926	1.71131	72	0	0	1	30	1	1	0	0	0
289	0.440353	0.514971	0.619997	0.672891	0.359962	0.564128	6.31563	0.0266759	0.0311876	1.2469	1.41405	1.39618	0.234553	11.7926	5.04134	0.133813	0.305493	0.640743	1.78858	2.50407	2.19645	0.58943	0.281464	0.665304	0.772307	0.714462	0.694986	7.83793	11.7032	7.68985	1.37159	1.20118	1.08786	0.322083	0.302476	0.252299	1.95106	1.71129	1.51818	83	0	0	0	22	3	5	1	1	0
290	0.614849	0.430007	0.560429	0.768613	0.567904	0.747486	3.38813	0.026994	0.0248483	1.489	0.923314	0.988387	0.0716482	11.0306	3.55855	0.838047	0.775266	0.774266	2.6177	2.04569	2.66893	0.839506	0.532175	0.717543	0.666842	0.693745	0.668454	8.55382	6.03965	5.98261	1.25968	1.65613	1.34186	0.197665	0.335893	0.195431	1.63549	2.1426	1.72795	84	1	1	1	22	0	0	1	0	0
291	0.571444	0.286412	0.472282	0.785272	0.638874	0.896285	5.39192	0.0400487	0.0334455	2.05436	1.26459	1.54143	0.112773	8.16468	5.36065	0.796898	0.48433	0.613369	2.52255	1.59861	1.98242	0.76658	0.221299	0.485707	0.67345	0.80281	0.67872	12.402	10.7139	10.0257	1.27211	1.79596	1.50955	0.223756	0.369422	0.201645	1.60922	2.23629	1.92126	76	1	0	1	28	0	0	0	0	0
292	0.460004	0.214971	0.328319	0.83467	0.544179	0.762309	8.26481	0.0502432	0.0486199	1.7772	1.43067	1.38871	0.230342	7.09425	6.98578	0.841594	0.587353	0.718651	2.13429	1.68481	1.79103	0.742524	0.267833	0.453863	0.704785	0.756836	0.704754	12.5721	13.3629	11.0492	1.48856	1.93318	1.74775	0.245848	0.295957	0.207699	1.76675	2.29428	2.09314	71	1	0	1	30	0	0	0	0	0
293	0.520655	0.242642	0.396318	0.966778	0.61138	0.68542	5.34297	0.0474015	0.0421642	2.52698	1.39503	1.81296	0.0699828	4.86048	4.67786	0.875072	0.451978	0.650282	2.48031	1.61637	2.11948	0.88631	0.268983	0.451806	0.693872	0.872397	0.693834	15.0106	11.7659	14.1021	1.36328	1.91351	1.61786	0.210619	0.390826	0.216568	1.45535	2.00489	1.71082	66	0	0	0	29	0	0	0	0	0
294	0.647014	0.397532	0.507975	0.892439	0.710409	0.834861	3.68621	0.0370792	0.0257099	2.59188	1.22728	1.57846	0.0664949	3.83606	5.9363	0.865332	0.511049	0.612153	2.51143	1.89891	1.87359	0.892949	0.330191	0.465469	0.668126	0.725879	0.679251	14.3876	8.92188	10.621	1.21383	1.64657	1.45685	0.229577	0.361202	0.279413	1.37916	1.87589	1.66326	71	0	0	0	30	2	3	0	0	0
295	0.462286	0.260435	0.533566	0.784832	0.49283	0.669914	5.87348	0.0347793	0.0359811	1.40634	0.861084	1.06714	0.185849	7.60421	12.3765	0.624109	0.43188	0.840969	2.4807	1.59189	2.34164	0.556006	0.27939	0.792009	0.688818	0.823235	0.675455	8.05098	6.49838	5.98032	1.32679	1.92769	1.37583	0.219209	0.382049	0.200236	1.72893	2.44927	1.77288	71	0	0	1	27	0	0	1	0	0
296	0.217428	0.266058	0.411993	0.6824	0.583324	0.75282	12.269	0.0676616	0.0665032	1.54374	0.861226	1.04535	0.364716	22.6588	21.2121	0.308261	0.52804	0.803849	1.19516	1.40931	1.32834	0.413869	0.30853	0.521864	1.27803	0.934206	0.737471	10.7578	6.20744	6.20841	1.72356	1.92022	1.71553	0.242898	0.353163	0.274915	2.16481	2.60317	2.26594	81	1	0	1	27	1	3	0	0	0
297	0.666343	0.382957	0.50323	1.06756	0.705897	0.690665	2.96167	0.0361169	0.0231272	2.64852	1.9373	1.45604	0.049334	0.62642	1.77404	0.800044	0.0866983	0.688438	2.98997	2.16065	2.28764	0.855038	0.194939	0.595365	0.666929	0.927734	0.667884	14.9993	15.2305	9.79937	1.18308	1.70119	1.5068	0.283729	0.309165	0.292254	1.09412	1.60097	1.41739	81	0	0	0	28	0	0	0	0	0
298	0.381686	0.270879	0.285141	0.905148	0.597919	0.868063	11.2746	0.0630583	0.0547927	2.10954	1.55854	1.629	0.371741	7.99105	7.82215	0.866621	0.542238	0.649558	1.85063	1.58924	1.45512	0.770962	0.291508	0.424483	0.739456	0.726862	0.755924	12.7703	12.7678	11.9883	1.41691	1.72464	1.71603	0.245603	0.311506	0.248003	1.69774	1.9598	1.95709	73	1	0	1	30	0	1	0	0	0
299	0.296371	0.553139	0.346245	0.659566	0.429932	0.691669	8.14494	0.0304743	0.0297041	1.31947	1.31077	0.938317	0.431593	40.0361	12.2288	0.361181	0.854667	0.802266	1.42264	2.34773	1.46806	0.339369	0.82397	0.538861	0.938032	0.68182	0.765899	10.5178	7.37336	6.2353	1.69903	1.22914	1.76099	0.188709	0.24264	0.281768	2.61698	1.89888	2.73724	71	0	0	1	28	2	3	0	0	1
300	0.338141	0.247529	0.326249	0.83396	0.440114	0.629112	13.1862	0.0510777	0.0474744	1.35784	0.942011	1.21952	0.382908	18.8615	15.7955	0.801352	0.613022	0.731895	1.96951	1.64597	1.72256	0.6666	0.404776	0.468753	0.744071	0.976562	0.778794	9.60144	5.79494	7.10182	1.71776	1.90096	1.75475	0.261144	0.408276	0.235904	2.13664	2.22624	2.14738	69	0	0	0	29	0	0	0	0	0
301	0.246033	0.264519	0.360367	0.620993	0.376363	0.697242	13.6612	0.0331535	0.0406356	0.923041	1.03654	1.10941	0.892584	25.9381	21.5171	0.683391	0.570238	0.922245	1.42926	1.64678	1.48555	0.416582	0.440164	0.734976	0.762122	0.864142	0.791864	7.46711	7.43022	6.06704	1.94642	1.84061	1.66627	0.327432	0.320845	0.249325	3.23313	3.03589	2.75737	80	1	0	0	27	0	0	0	0	1
NOTE: For univariate associations, data of the 7 people with incomplete physical activity data were excluded. Incidental missing values were imputed by group means. Consult paper and/or contact authors for more information if required.
[truncated: 37 more columns]
